# Supplementary material for: 1-Bromo-1′-(diphenyl­thio­phosphor­yl)­ferrocene
Source: Acta Crystallogr Sect E Struct Rep Online. 2009 Sep 12;65(Pt 10):m1210. doi: 10.1107/S1600536809036459 (PMC2970171; doi:10.1107/S1600536809036459)
Supplement: Supplementary file 1 [file e-65-m1210-sup1.cif]

##############################################################################
###                                                                        ###
###        Electronic paper (Acta Crystallographica Section E)             ###
###                                                                        ###
##############################################################################
#                                                                            #
# This CIF contains the data in a paper accepted for publication in Acta     #
# Crystallographica Section E. It conforms to the requirements of Notes      #
# for Authors for Section E, and has been peer reviewed under the auspices   #
# of the IUCr Commission on Journals.                                        #
#                                                                            #
# Full details of the Crystallographic Information File format               #
# are given in the paper "The Crystallographic Information File (CIF):       #
# a New Standard Archive File for Crystallography" by S. R. Hall, F. H.      #
# Allen and I. D. Brown [Acta Cryst. (1991), A47, 655-685].                  #
#                                                                            #
# The current version of the core CIF dictionary is obtainable from          #
# ftp://ftp.iucr.org/pub/cif_core.dic. The current version number is 2.4.    #
#                                                                            #
# Software is freely available for graphical display of the structure(s) in  #
# this CIF.  For information consult the CIF home page http://www.iucr.org/  #
# cif/home.html                                                              #
#                                                                            #
# This file may be used for bona fide research purposes within the           #
# scientific community so long as proper attribution is given to the journal # 
# article from which it was obtained.                                        #
#                                                                            #
##############################################################################
                                             
data_I
_audit_creation_method     SHELXL97
_chemical_name_systematic
;
1'-(diphenylthiophosphoryl)-1-bromoferrocene
;
_chemical_name_common     ?
_chemical_formula_moiety     'C22 H18 Br Fe P S'
_chemical_formula_sum     'C22 H18 Br Fe P S'
_chemical_formula_iupac     '[Fe (C5 H4 Br) (C17 H14 P S)]'
_chemical_formula_weight     481.15
_chemical_melting_point     ?
_symmetry_cell_setting     monoclinic
_symmetry_space_group_name_H-M     'P21/n'
_symmetry_space_group_name_Hall     '-P 2yn'
loop_
    _symmetry_equiv_pos_as_xyz
    'x, y, z'
    '-x+1/2, y+1/2, -z+1/2'
    '-x, -y, -z'
    'x-1/2, -y-1/2, z-1/2'
_cell_length_a     13.3590(7)
_cell_length_b     17.3446(7)
_cell_length_c     17.0297(9)
_cell_angle_alpha     90.00
_cell_angle_beta     102.460(2)
_cell_angle_gamma     90.00
_cell_volume     3853.0(3)
_cell_formula_units_Z     8
_cell_measurement_reflns_used     74781
_cell_measurement_theta_min     1.00
_cell_measurement_theta_max     25.03
_cell_measurement_temperature     150.00(10)
_exptl_crystal_description     plate
_exptl_crystal_colour     orange
_exptl_crystal_size_max     0.25
_exptl_crystal_size_mid     0.18
_exptl_crystal_size_min     0.02
_exptl_crystal_density_diffrn     1.659
_exptl_crystal_density_meas     ?
_exptl_crystal_density_method     'not measured'
_exptl_crystal_F_000     1936
_exptl_absorpt_coefficient_mu     3.051
_exptl_absorpt_correction_type     integration
_exptl_absorpt_process_details
;
(COLLECT; Nonius, 2000)
;
_exptl_absorpt_correction_T_min     0.540
_exptl_absorpt_correction_T_max     0.937
_exptl_special_details
;
;
_diffrn_ambient_temperature     150(2)
_diffrn_radiation_type     MoK\a
_diffrn_radiation_wavelength     0.71073
_diffrn_radiation_source     'fine-focus sealed tube'
_diffrn_radiation_monochromator     'horizontally mounted graphite crystal'
_diffrn_measurement_device_type     'Nonius KappaCCD'
_diffrn_measurement_method     '\w and \p scans to fill the Ewald sphere'
_diffrn_detector_area_resol_mean     9.091
_diffrn_reflns_number     53227
_diffrn_reflns_av_R_equivalents     0.1218
_diffrn_reflns_av_sigmaI/netI     0.0782
_diffrn_reflns_theta_min     1.70
_diffrn_reflns_theta_max     25.05
_diffrn_reflns_theta_full     25.05
_diffrn_measured_fraction_theta_max     0.998
_diffrn_measured_fraction_theta_full     0.998
_diffrn_reflns_limit_h_min     -15
_diffrn_reflns_limit_h_max     15
_diffrn_reflns_limit_k_min     -20
_diffrn_reflns_limit_k_max     20
_diffrn_reflns_limit_l_min     -20
_diffrn_reflns_limit_l_max     20
_diffrn_standards_number     0
_refine_special_details
;
Refinement of <i>F</i>^2^ against all diffractions. The weighted <i>R</i>-factor
<i>wR</i> and goodness of fit <i>S</i> are based on <i>F</i>^2^, conventional
<i>R</i>-factors <i>R</i> are based on <i>F</i>, with <i>F</i> set to zero for
negative <i>F</i>^2^. The threshold expression of <i>F</i>^2^ >
\s(<i>F</i>^2^) is used only for calculating <i>R</i>-factors(gt) <i>etc</i>.
and is not relevant to the choice of reflections for refinement.
<i>R</i>-factors based on <i>F</i>^2^ are statistically about twice as large
as those based on <i>F</i>, and <i>R</i>- factors based on ALL data will be
even larger.
;
_reflns_number_total     6802
_reflns_number_gt     4020
_reflns_threshold_expression     I>2\s(I)
_refine_ls_structure_factor_coef     Fsqd
_refine_ls_matrix_type     full
_refine_ls_R_factor_all     0.1396
_refine_ls_R_factor_gt     0.0773
_refine_ls_wR_factor_gt     0.1970
_refine_ls_wR_factor_ref     0.2316
_refine_ls_goodness_of_fit_ref     1.047
_refine_ls_restrained_S_all     1.047
_refine_ls_number_reflns     6802
_refine_ls_number_parameters     469
_refine_ls_number_restraints     0
_refine_ls_hydrogen_treatment     constr
_refine_ls_weighting_scheme     calc
_refine_ls_weighting_details
      'calc w = 1/[\s^2^(Fo^2^)+(0.1118P)^2^+21.2954P] where P=(Fo^2^+2Fc^2^)/3'
_atom_sites_solution_hydrogens     geom
_atom_sites_solution_primary     direct
_atom_sites_solution_secondary     difmap
_refine_ls_shift/su_max     0.000
_refine_ls_shift/su_mean     0.000
_refine_diff_density_max     2.190
_refine_diff_density_min     -1.299
_refine_ls_extinction_method     none
_refine_ls_extinction_coef     ?
loop_
    _atom_type_symbol
    _atom_type_description
    _atom_type_scat_dispersion_real
    _atom_type_scat_dispersion_imag
    _atom_type_scat_source
    'C' 'C' 0.0033 0.0016
                         'International Tables Vol C Tables 4.2.6.8 and 6.1.1.4'
    'H' 'H' 0.0000 0.0000
                         'International Tables Vol C Tables 4.2.6.8 and 6.1.1.4'
    'P' 'P' 0.1023 0.0942
                         'International Tables Vol C Tables 4.2.6.8 and 6.1.1.4'
    'S' 'S' 0.1246 0.1234
                         'International Tables Vol C Tables 4.2.6.8 and 6.1.1.4'
    'Fe' 'Fe' 0.3463 0.8444
                         'International Tables Vol C Tables 4.2.6.8 and 6.1.1.4'
    'Br' 'Br' -0.2901 2.4595
                         'International Tables Vol C Tables 4.2.6.8 and 6.1.1.4'
_computing_data_collection     'COLLECT (Nonius, 2000)'
_computing_cell_refinement     'HKL SCALEPACK (Otwinowski & Minor, 1997)'
_computing_data_reduction
                            'HKL DENZO (Otwinowski & Minor, 1997) and SCALEPACK'
_computing_structure_solution     'SIR97 (Altomare <i>et al.</i>,  1999)'
_computing_structure_refinement     'SHELXL97 (Sheldrick, 2008)'
_computing_molecular_graphics     'PLATON (Spek, 2009)'
_computing_publication_material     'PLATON (Spek, 2009)'
loop_
    _atom_site_type_symbol
    _atom_site_label
    _atom_site_fract_x
    _atom_site_fract_y
    _atom_site_fract_z
    _atom_site_U_iso_or_equiv
    _atom_site_adp_type
    _atom_site_calc_flag
    _atom_site_refinement_flags
    _atom_site_occupancy
    _atom_site_disorder_assembly
    _atom_site_disorder_group
    Br Br1 0.85670(9) 0.54776(7) 0.15983(7) 0.0553(4) Uani d . 1 . .
    Fe Fe1 0.80463(9) 0.57655(7) 0.35241(8) 0.0282(3) Uani d . 1 . .
    P P1 0.72687(16) 0.39009(12) 0.36630(14) 0.0230(5) Uani d . 1 . .
    S S1 0.84979(17) 0.35593(13) 0.44183(14) 0.0319(6) Uani d . 1 . .
    C C1 0.8910(7) 0.5779(6) 0.2679(6) 0.040(3) Uani d . 1 . .
    C C2 0.8859(7) 0.6525(5) 0.3000(6) 0.040(2) Uani d . 1 . .
    H H2 0.8597 0.6966 0.2718 0.048 Uiso calc R 1 . .
    C C3 0.9281(7) 0.6474(6) 0.3827(7) 0.043(3) Uani d . 1 . .
    H H3 0.9350 0.6881 0.4191 0.052 Uiso calc R 1 . .
    C C4 0.9582(7) 0.5711(6) 0.4016(7) 0.045(3) Uani d . 1 . .
    H H4 0.9885 0.5527 0.4524 0.054 Uiso calc R 1 . .
    C C5 0.9349(7) 0.5267(6) 0.3305(7) 0.039(2) Uani d . 1 . .
    H H5 0.9462 0.4741 0.3258 0.047 Uiso calc R 1 . .
    C C6 0.7056(6) 0.4930(5) 0.3685(6) 0.028(2) Uani d . 1 . .
    C C7 0.6582(6) 0.5407(5) 0.3007(6) 0.030(2) Uani d . 1 . .
    H H7 0.6329 0.5244 0.2481 0.036 Uiso calc R 1 . .
    C C8 0.6581(8) 0.6174(5) 0.3304(7) 0.043(3) Uani d . 1 . .
    H H8 0.6352 0.6610 0.3001 0.051 Uiso calc R 1 . .
    C C9 0.6993(8) 0.6153(5) 0.4144(7) 0.040(3) Uani d . 1 . .
    H H9 0.7048 0.6576 0.4486 0.048 Uiso calc R 1 . .
    C C10 0.7310(7) 0.5391(5) 0.4388(6) 0.031(2) Uani d . 1 . .
    H H10 0.7620 0.5229 0.4904 0.038 Uiso calc R 1 . .
    C C11 0.6117(6) 0.3477(5) 0.3868(5) 0.0246(19) Uani d . 1 . .
    C C12 0.5310(7) 0.3923(5) 0.4047(5) 0.028(2) Uani d . 1 . .
    H H12 0.5366 0.4457 0.4069 0.033 Uiso calc R 1 . .
    C C13 0.4442(6) 0.3574(6) 0.4189(6) 0.033(2) Uani d . 1 . .
    H H13 0.3916 0.3874 0.4305 0.039 Uiso calc R 1 . .
    C C14 0.4344(7) 0.2782(6) 0.4159(6) 0.039(2) Uani d . 1 . .
    H H14 0.3755 0.2551 0.4256 0.046 Uiso calc R 1 . .
    C C15 0.5121(7) 0.2334(6) 0.3986(6) 0.040(2) Uani d . 1 . .
    H H15 0.5052 0.1800 0.3962 0.048 Uiso calc R 1 . .
    C C16 0.6008(7) 0.2679(5) 0.3847(5) 0.033(2) Uani d . 1 . .
    H H16 0.6534 0.2373 0.3739 0.039 Uiso calc R 1 . .
    C C17 0.7236(7) 0.3656(4) 0.2624(5) 0.026(2) Uani d . 1 . .
    C C18 0.8128(7) 0.3432(5) 0.2390(6) 0.031(2) Uani d . 1 . .
    H H18 0.8737 0.3391 0.2774 0.038 Uiso calc R 1 . .
    C C19 0.8121(8) 0.3271(5) 0.1601(7) 0.042(3) Uani d . 1 . .
    H H19 0.8720 0.3122 0.1447 0.051 Uiso calc R 1 . .
    C C20 0.7211(9) 0.3333(5) 0.1037(6) 0.041(3) Uani d . 1 . .
    H H20 0.7206 0.3235 0.0499 0.049 Uiso calc R 1 . .
    C C21 0.6317(8) 0.3535(5) 0.1252(6) 0.037(2) Uani d . 1 . .
    H H21 0.5710 0.3566 0.0864 0.044 Uiso calc R 1 . .
    C C22 0.6322(7) 0.3691(5) 0.2049(5) 0.029(2) Uani d . 1 . .
    H H22 0.5715 0.3821 0.2201 0.035 Uiso calc R 1 . .
    Br Br2 0.15365(8) 0.37352(6) 0.34428(7) 0.0489(3) Uani d . 1 . .
    Fe Fe2 0.20450(9) 0.34881(7) 0.15086(8) 0.0241(3) Uani d . 1 . .
    P P2 0.27899(16) 0.53407(12) 0.12992(14) 0.0236(5) Uani d . 1 . .
    S S2 0.15627(18) 0.56445(14) 0.05199(16) 0.0376(6) Uani d . 1 . .
    C C31 0.1180(7) 0.3485(5) 0.2346(6) 0.031(2) Uani d . 1 . .
    C C32 0.0746(7) 0.4003(6) 0.1723(7) 0.039(3) Uani d . 1 . .
    H H32 0.0628 0.4526 0.1778 0.046 Uiso calc R 1 . .
    C C33 0.0526(6) 0.3575(5) 0.1003(6) 0.036(2) Uani d . 1 . .
    H H33 0.0253 0.3776 0.0495 0.044 Uiso calc R 1 . .
    C C34 0.0784(7) 0.2796(5) 0.1170(6) 0.036(2) Uani d . 1 . .
    H H34 0.0701 0.2397 0.0796 0.043 Uiso calc R 1 . .
    C C35 0.1194(7) 0.2727(5) 0.2008(6) 0.036(2) Uani d . 1 . .
    H H35 0.1427 0.2278 0.2286 0.043 Uiso calc R 1 . .
    C C36 0.3034(6) 0.4324(5) 0.1337(5) 0.0251(19) Uani d . 1 . .
    C C37 0.2800(7) 0.3822(5) 0.0653(6) 0.029(2) Uani d . 1 . .
    H H37 0.2496 0.3972 0.0132 0.035 Uiso calc R 1 . .
    C C38 0.3102(7) 0.3067(5) 0.0895(6) 0.033(2) Uani d . 1 . .
    H H38 0.3038 0.2633 0.0566 0.040 Uiso calc R 1 . .
    C C39 0.3531(7) 0.3090(5) 0.1747(6) 0.035(2) Uani d . 1 . .
    H H39 0.3792 0.2671 0.2067 0.041 Uiso calc R 1 . .
    C C40 0.3487(6) 0.3862(5) 0.2016(6) 0.029(2) Uani d . 1 . .
    H H40 0.3712 0.4037 0.2541 0.035 Uiso calc R 1 . .
    C C41 0.3951(6) 0.5776(5) 0.1109(5) 0.0230(19) Uani d . 1 . .
    C C42 0.4756(7) 0.5350(5) 0.0960(5) 0.031(2) Uani d . 1 . .
    H H42 0.4703 0.4815 0.0934 0.037 Uiso calc R 1 . .
    C C43 0.5660(7) 0.5709(5) 0.0846(6) 0.033(2) Uani d . 1 . .
    H H43 0.6203 0.5418 0.0744 0.039 Uiso calc R 1 . .
    C C44 0.5721(7) 0.6503(6) 0.0891(6) 0.039(2) Uani d . 1 . .
    H H44 0.6315 0.6750 0.0825 0.047 Uiso calc R 1 . .
    C C45 0.4915(7) 0.6933(6) 0.1031(6) 0.036(2) Uani d . 1 . .
    H H45 0.4964 0.7468 0.1058 0.043 Uiso calc R 1 . .
    C C46 0.4034(7) 0.6572(5) 0.1131(6) 0.033(2) Uani d . 1 . .
    H H46 0.3485 0.6867 0.1214 0.039 Uiso calc R 1 . .
    C C47 0.2813(6) 0.5609(4) 0.2336(5) 0.0241(19) Uani d . 1 . .
    C C48 0.3725(7) 0.5582(5) 0.2893(5) 0.028(2) Uani d . 1 . .
    H H48 0.4324 0.5438 0.2737 0.034 Uiso calc R 1 . .
    C C49 0.3748(8) 0.5771(5) 0.3698(6) 0.037(2) Uani d . 1 . .
    H H49 0.4360 0.5741 0.4081 0.044 Uiso calc R 1 . .
    C C50 0.2868(9) 0.5999(5) 0.3918(6) 0.040(3) Uani d . 1 . .
    H H50 0.2885 0.6140 0.4448 0.048 Uiso calc R 1 . .
    C C51 0.1952(8) 0.6020(5) 0.3356(6) 0.039(2) Uani d . 1 . .
    H H51 0.1352 0.6151 0.3517 0.047 Uiso calc R 1 . .
    C C52 0.1918(7) 0.5852(5) 0.2564(6) 0.029(2) Uani d . 1 . .
    H H52 0.1307 0.5898 0.2183 0.035 Uiso calc R 1 . .
loop_
    _atom_site_aniso_label
    _atom_site_aniso_U_11
    _atom_site_aniso_U_22
    _atom_site_aniso_U_33
    _atom_site_aniso_U_12
    _atom_site_aniso_U_13
    _atom_site_aniso_U_23
    Br1 0.0560(7) 0.0594(8) 0.0531(8) 0.0027(6) 0.0179(6) 0.0036(6)
    Fe1 0.0288(7) 0.0233(7) 0.0330(8) -0.0023(5) 0.0082(6) 0.0025(5)
    P1 0.0245(12) 0.0226(11) 0.0227(13) -0.0005(9) 0.0071(10) -0.0012(9)
    S1 0.0292(12) 0.0336(12) 0.0319(14) 0.0014(10) 0.0042(10) 0.0021(10)
    C1 0.042(6) 0.042(6) 0.045(7) -0.013(5) 0.029(5) -0.009(5)
    C2 0.039(6) 0.031(5) 0.051(7) -0.007(4) 0.012(5) 0.012(5)
    C3 0.031(5) 0.038(6) 0.058(8) -0.009(4) 0.003(5) -0.002(5)
    C4 0.029(5) 0.042(6) 0.058(8) -0.005(4) 0.000(5) 0.021(5)
    C5 0.028(5) 0.031(5) 0.061(8) 0.003(4) 0.017(5) 0.007(5)
    C6 0.021(4) 0.027(5) 0.035(6) 0.002(4) 0.007(4) 0.002(4)
    C7 0.023(5) 0.030(5) 0.034(6) 0.006(4) -0.002(4) 0.005(4)
    C8 0.046(6) 0.018(5) 0.073(9) 0.007(4) 0.032(6) 0.002(5)
    C9 0.057(6) 0.022(5) 0.048(7) -0.005(4) 0.028(6) -0.011(4)
    C10 0.033(5) 0.026(5) 0.037(6) -0.006(4) 0.015(4) -0.004(4)
    C11 0.033(5) 0.022(4) 0.020(5) -0.005(4) 0.008(4) 0.002(4)
    C12 0.034(5) 0.026(5) 0.026(5) -0.001(4) 0.013(4) -0.001(4)
    C13 0.015(4) 0.054(6) 0.032(6) 0.004(4) 0.010(4) 0.003(5)
    C14 0.030(5) 0.050(6) 0.036(6) -0.018(5) 0.008(4) 0.008(5)
    C15 0.045(6) 0.037(6) 0.039(6) -0.012(5) 0.013(5) 0.002(5)
    C16 0.041(5) 0.037(5) 0.026(5) -0.003(4) 0.017(4) 0.001(4)
    C17 0.036(5) 0.018(4) 0.025(5) -0.002(4) 0.012(4) -0.002(4)
    C18 0.031(5) 0.030(5) 0.035(6) -0.002(4) 0.013(4) -0.003(4)
    C19 0.047(6) 0.030(5) 0.057(8) -0.002(4) 0.027(6) -0.008(5)
    C20 0.072(8) 0.027(5) 0.027(6) -0.003(5) 0.018(6) -0.005(4)
    C21 0.047(6) 0.029(5) 0.030(6) 0.012(4) -0.003(5) 0.001(4)
    C22 0.032(5) 0.029(5) 0.023(5) 0.008(4) 0.002(4) 0.002(4)
    Br2 0.0527(7) 0.0513(7) 0.0467(7) -0.0014(5) 0.0192(5) -0.0049(5)
    Fe2 0.0235(7) 0.0221(7) 0.0273(8) -0.0006(5) 0.0070(5) 0.0010(5)
    P2 0.0236(11) 0.0238(11) 0.0244(13) 0.0009(9) 0.0074(10) 0.0022(9)
    S2 0.0301(13) 0.0393(14) 0.0406(16) 0.0027(10) 0.0013(11) 0.0100(11)
    C31 0.031(5) 0.030(5) 0.038(6) -0.005(4) 0.021(4) -0.002(4)
    C32 0.020(5) 0.033(5) 0.065(8) -0.001(4) 0.014(5) 0.007(5)
    C33 0.019(5) 0.044(6) 0.045(7) -0.004(4) 0.005(4) 0.010(5)
    C34 0.033(5) 0.030(5) 0.042(6) -0.007(4) 0.006(4) 0.004(4)
    C35 0.033(5) 0.029(5) 0.049(7) -0.007(4) 0.016(5) 0.002(4)
    C36 0.025(4) 0.027(5) 0.026(5) -0.003(4) 0.012(4) -0.001(4)
    C37 0.033(5) 0.035(5) 0.023(5) 0.000(4) 0.014(4) -0.004(4)
    C38 0.034(5) 0.027(5) 0.043(7) 0.002(4) 0.017(5) -0.005(4)
    C39 0.028(5) 0.024(5) 0.053(7) 0.003(4) 0.011(5) 0.007(4)
    C40 0.021(5) 0.033(5) 0.035(6) 0.003(4) 0.011(4) 0.000(4)
    C41 0.023(4) 0.025(4) 0.023(5) -0.004(4) 0.007(4) 0.004(4)
    C42 0.042(5) 0.027(5) 0.027(5) 0.002(4) 0.016(4) -0.001(4)
    C43 0.027(5) 0.045(6) 0.027(6) 0.001(4) 0.009(4) 0.003(4)
    C44 0.037(6) 0.044(6) 0.042(6) -0.009(5) 0.020(5) -0.005(5)
    C45 0.038(5) 0.035(5) 0.039(6) -0.006(4) 0.015(5) -0.002(4)
    C46 0.034(5) 0.027(5) 0.036(6) 0.003(4) 0.004(4) -0.002(4)
    C47 0.032(5) 0.020(4) 0.024(5) 0.001(4) 0.015(4) -0.008(4)
    C48 0.035(5) 0.021(4) 0.030(6) 0.002(4) 0.007(4) -0.004(4)
    C49 0.053(6) 0.029(5) 0.030(6) 0.003(4) 0.013(5) 0.000(4)
    C50 0.073(8) 0.024(5) 0.032(6) 0.002(5) 0.031(6) -0.001(4)
    C51 0.048(6) 0.029(5) 0.050(7) -0.002(4) 0.032(6) -0.003(5)
    C52 0.026(5) 0.028(5) 0.036(6) -0.002(4) 0.014(4) -0.001(4)
_geom_special_details
;
All e.s.d.'s (except the e.s.d. in the dihedral angle between two l.s. planes)
are estimated using the full covariance matrix. The cell e.s.d.'s are taken
into account individually in the estimation of e.s.d.'s in distances, angles
and torsion angles; correlations between e.s.d.'s in cell parameters are only
used when they are defined by crystal symmetry. An approximate (isotropic)
treatment of cell e.s.d.'s is used for estimating e.s.d.'s involving l.s.
planes.
;
loop_
    _geom_bond_atom_site_label_1
    _geom_bond_atom_site_label_2
    _geom_bond_site_symmetry_2
    _geom_bond_distance
    _geom_bond_publ_flag
    Br1 C1 . 1.872(10) no
    Fe1 C6 . 2.020(8) no
    Fe1 C1 . 2.030(9) no
    Fe1 C3 . 2.033(9) no
    Fe1 C2 . 2.033(9) no
    Fe1 C8 . 2.038(10) no
    Fe1 C4 . 2.044(10) no
    Fe1 C10 . 2.045(9) no
    Fe1 C9 . 2.046(10) no
    Fe1 C5 . 2.049(9) no
    Fe1 C7 . 2.060(9) no
    P1 C11 . 1.806(8) no
    P1 C6 . 1.809(9) no
    P1 C17 . 1.811(9) no
    P1 S1 . 1.947(3) no
    C1 C2 . 1.413(14) no
    C1 C5 . 1.415(14) no
    C2 C3 . 1.402(15) no
    C2 H2 . 0.9300 no
    C3 C4 . 1.401(14) no
    C3 H3 . 0.9300 no
    C4 C5 . 1.412(15) no
    C4 H4 . 0.9300 no
    C5 H5 . 0.9300 no
    C6 C10 . 1.419(13) no
    C6 C7 . 1.451(12) no
    C7 C8 . 1.423(13) no
    C7 H7 . 0.9300 no
    C8 C9 . 1.418(15) no
    C8 H8 . 0.9300 no
    C9 C10 . 1.421(13) no
    C9 H9 . 0.9300 no
    C10 H10 . 0.9300 no
    C11 C16 . 1.390(12) no
    C11 C12 . 1.412(12) no
    C12 C13 . 1.374(12) no
    C12 H12 . 0.9300 no
    C13 C14 . 1.379(13) no
    C13 H13 . 0.9300 no
    C14 C15 . 1.378(14) no
    C14 H14 . 0.9300 no
    C15 C16 . 1.394(12) no
    C15 H15 . 0.9300 no
    C16 H16 . 0.9300 no
    C17 C18 . 1.391(12) no
    C17 C22 . 1.392(12) no
    C18 C19 . 1.371(14) no
    C18 H18 . 0.9300 no
    C19 C20 . 1.382(14) no
    C19 H19 . 0.9300 no
    C20 C21 . 1.368(14) no
    C20 H20 . 0.9300 no
    C21 C22 . 1.383(13) no
    C21 H21 . 0.9300 no
    C22 H22 . 0.9300 no
    Br2 C31 . 1.877(10) no
    Fe2 C31 . 2.020(9) no
    Fe2 C36 . 2.024(8) no
    Fe2 C37 . 2.027(9) no
    Fe2 C33 . 2.032(9) no
    Fe2 C40 . 2.040(9) no
    Fe2 C35 . 2.043(9) no
    Fe2 C34 . 2.047(9) no
    Fe2 C32 . 2.053(9) no
    Fe2 C39 . 2.057(9) no
    Fe2 C38 . 2.064(9) no
    P2 C36 . 1.792(8) no
    P2 C41 . 1.815(8) no
    P2 C47 . 1.820(8) no
    P2 S2 . 1.946(3) no
    C31 C32 . 1.415(13) no
    C31 C35 . 1.437(13) no
    C32 C33 . 1.409(14) no
    C32 H32 . 0.9300 no
    C33 C34 . 1.409(13) no
    C33 H33 . 0.9300 no
    C34 C35 . 1.420(14) no
    C34 H34 . 0.9300 no
    C35 H35 . 0.9300 no
    C36 C40 . 1.429(12) no
    C36 C37 . 1.433(12) no
    C37 C38 . 1.406(12) no
    C37 H37 . 0.9300 no
    C38 C39 . 1.441(14) no
    C38 H38 . 0.9300 no
    C39 C40 . 1.421(12) no
    C39 H39 . 0.9300 no
    C40 H40 . 0.9300 no
    C41 C42 . 1.373(12) no
    C41 C46 . 1.385(12) no
    C42 C43 . 1.409(12) no
    C42 H42 . 0.9300 no
    C43 C44 . 1.382(13) no
    C43 H43 . 0.9300 no
    C44 C45 . 1.372(13) no
    C44 H44 . 0.9300 no
    C45 C46 . 1.376(13) no
    C45 H45 . 0.9300 no
    C46 H46 . 0.9300 no
    C47 C48 . 1.374(12) no
    C47 C52 . 1.399(12) no
    C48 C49 . 1.405(13) no
    C48 H48 . 0.9300 no
    C49 C50 . 1.368(14) no
    C49 H49 . 0.9300 no
    C50 C51 . 1.381(15) no
    C50 H50 . 0.9300 no
    C51 C52 . 1.371(13) no
    C51 H51 . 0.9300 no
    C52 H52 . 0.9300 no
loop_
    _geom_angle_atom_site_label_1
    _geom_angle_atom_site_label_2
    _geom_angle_atom_site_label_3
    _geom_angle_site_symmetry_1
    _geom_angle_site_symmetry_3
    _geom_angle
    _geom_angle_publ_flag
    C6 Fe1 C1 . . 126.4(4) no
    C6 Fe1 C3 . . 156.7(4) no
    C1 Fe1 C3 . . 67.6(4) no
    C6 Fe1 C2 . . 162.2(4) no
    C1 Fe1 C2 . . 40.7(4) no
    C3 Fe1 C2 . . 40.3(4) no
    C6 Fe1 C8 . . 69.1(4) no
    C1 Fe1 C8 . . 122.4(4) no
    C3 Fe1 C8 . . 122.1(4) no
    C2 Fe1 C8 . . 106.1(4) no
    C6 Fe1 C4 . . 122.7(4) no
    C1 Fe1 C4 . . 67.5(4) no
    C3 Fe1 C4 . . 40.2(4) no
    C2 Fe1 C4 . . 68.0(4) no
    C8 Fe1 C4 . . 158.5(4) no
    C6 Fe1 C10 . . 40.9(3) no
    C1 Fe1 C10 . . 161.7(4) no
    C3 Fe1 C10 . . 120.0(4) no
    C2 Fe1 C10 . . 155.2(4) no
    C8 Fe1 C10 . . 69.5(4) no
    C4 Fe1 C10 . . 106.7(4) no
    C6 Fe1 C9 . . 67.8(3) no
    C1 Fe1 C9 . . 157.1(4) no
    C3 Fe1 C9 . . 106.4(4) no
    C2 Fe1 C9 . . 120.4(4) no
    C8 Fe1 C9 . . 40.6(4) no
    C4 Fe1 C9 . . 123.0(5) no
    C10 Fe1 C9 . . 40.7(4) no
    C6 Fe1 C5 . . 109.2(4) no
    C1 Fe1 C5 . . 40.6(4) no
    C3 Fe1 C5 . . 68.1(4) no
    C2 Fe1 C5 . . 68.8(4) no
    C8 Fe1 C5 . . 158.9(5) no
    C4 Fe1 C5 . . 40.4(4) no
    C10 Fe1 C5 . . 123.8(4) no
    C9 Fe1 C5 . . 159.8(4) no
    C6 Fe1 C7 . . 41.6(3) no
    C1 Fe1 C7 . . 109.4(4) no
    C3 Fe1 C7 . . 159.2(4) no
    C2 Fe1 C7 . . 123.8(4) no
    C8 Fe1 C7 . . 40.6(4) no
    C4 Fe1 C7 . . 159.6(4) no
    C10 Fe1 C7 . . 69.6(4) no
    C9 Fe1 C7 . . 68.0(4) no
    C5 Fe1 C7 . . 124.0(4) no
    C11 P1 C6 . . 104.7(4) no
    C11 P1 C17 . . 104.6(4) no
    C6 P1 C17 . . 106.3(4) no
    C11 P1 S1 . . 112.4(3) no
    C6 P1 S1 . . 113.6(3) no
    C17 P1 S1 . . 114.4(3) no
    C2 C1 C5 . . 109.3(9) no
    C2 C1 Br1 . . 127.9(8) no
    C5 C1 Br1 . . 122.7(8) no
    C2 C1 Fe1 . . 69.8(6) no
    C5 C1 Fe1 . . 70.4(6) no
    Br1 C1 Fe1 . . 129.7(5) no
    C3 C2 C1 . . 106.8(9) no
    C3 C2 Fe1 . . 69.8(6) no
    C1 C2 Fe1 . . 69.5(5) no
    C3 C2 H2 . . 126.6 no
    C1 C2 H2 . . 126.6 no
    Fe1 C2 H2 . . 125.6 no
    C4 C3 C2 . . 108.9(10) no
    C4 C3 Fe1 . . 70.3(5) no
    C2 C3 Fe1 . . 69.8(5) no
    C4 C3 H3 . . 125.6 no
    C2 C3 H3 . . 125.6 no
    Fe1 C3 H3 . . 125.9 no
    C3 C4 C5 . . 108.7(9) no
    C3 C4 Fe1 . . 69.5(5) no
    C5 C4 Fe1 . . 70.0(5) no
    C3 C4 H4 . . 125.7 no
    C5 C4 H4 . . 125.7 no
    Fe1 C4 H4 . . 126.4 no
    C4 C5 C1 . . 106.4(9) no
    C4 C5 Fe1 . . 69.7(6) no
    C1 C5 Fe1 . . 69.0(5) no
    C4 C5 H5 . . 126.8 no
    C1 C5 H5 . . 126.8 no
    Fe1 C5 H5 . . 126.1 no
    C10 C6 C7 . . 109.6(8) no
    C10 C6 P1 . . 124.3(7) no
    C7 C6 P1 . . 126.1(7) no
    C10 C6 Fe1 . . 70.5(5) no
    C7 C6 Fe1 . . 70.7(5) no
    P1 C6 Fe1 . . 126.5(4) no
    C8 C7 C6 . . 106.4(9) no
    C8 C7 Fe1 . . 68.8(5) no
    C6 C7 Fe1 . . 67.7(5) no
    C8 C7 H7 . . 126.8 no
    C6 C7 H7 . . 126.8 no
    Fe1 C7 H7 . . 128.2 no
    C9 C8 C7 . . 107.8(8) no
    C9 C8 Fe1 . . 70.0(6) no
    C7 C8 Fe1 . . 70.5(5) no
    C9 C8 H8 . . 126.1 no
    C7 C8 H8 . . 126.1 no
    Fe1 C8 H8 . . 125.0 no
    C8 C9 C10 . . 110.2(8) no
    C8 C9 Fe1 . . 69.4(5) no
    C10 C9 Fe1 . . 69.6(5) no
    C8 C9 H9 . . 124.9 no
    C10 C9 H9 . . 124.9 no
    Fe1 C9 H9 . . 127.7 no
    C6 C10 C9 . . 106.0(9) no
    C6 C10 Fe1 . . 68.6(5) no
    C9 C10 Fe1 . . 69.7(5) no
    C6 C10 H10 . . 127.0 no
    C9 C10 H10 . . 127.0 no
    Fe1 C10 H10 . . 126.2 no
    C16 C11 C12 . . 118.0(8) no
    C16 C11 P1 . . 119.3(7) no
    C12 C11 P1 . . 122.7(6) no
    C13 C12 C11 . . 120.6(8) no
    C13 C12 H12 . . 119.7 no
    C11 C12 H12 . . 119.7 no
    C12 C13 C14 . . 120.6(8) no
    C12 C13 H13 . . 119.7 no
    C14 C13 H13 . . 119.7 no
    C15 C14 C13 . . 120.0(8) no
    C15 C14 H14 . . 120.0 no
    C13 C14 H14 . . 120.0 no
    C14 C15 C16 . . 120.1(9) no
    C14 C15 H15 . . 120.0 no
    C16 C15 H15 . . 120.0 no
    C11 C16 C15 . . 120.7(9) no
    C11 C16 H16 . . 119.6 no
    C15 C16 H16 . . 119.6 no
    C18 C17 C22 . . 119.1(8) no
    C18 C17 P1 . . 120.3(7) no
    C22 C17 P1 . . 120.6(7) no
    C19 C18 C17 . . 120.9(9) no
    C19 C18 H18 . . 119.6 no
    C17 C18 H18 . . 119.6 no
    C18 C19 C20 . . 119.0(9) no
    C18 C19 H19 . . 120.5 no
    C20 C19 H19 . . 120.5 no
    C21 C20 C19 . . 121.5(9) no
    C21 C20 H20 . . 119.3 no
    C19 C20 H20 . . 119.3 no
    C20 C21 C22 . . 119.6(9) no
    C20 C21 H21 . . 120.2 no
    C22 C21 H21 . . 120.2 no
    C21 C22 C17 . . 120.0(9) no
    C21 C22 H22 . . 120.0 no
    C17 C22 H22 . . 120.0 no
    C31 Fe2 C36 . . 126.5(3) no
    C31 Fe2 C37 . . 163.2(4) no
    C36 Fe2 C37 . . 41.4(3) no
    C31 Fe2 C33 . . 68.2(4) no
    C36 Fe2 C33 . . 120.6(4) no
    C37 Fe2 C33 . . 106.3(4) no
    C31 Fe2 C40 . . 109.5(4) no
    C36 Fe2 C40 . . 41.2(3) no
    C37 Fe2 C40 . . 69.1(4) no
    C33 Fe2 C40 . . 157.1(4) no
    C31 Fe2 C35 . . 41.4(4) no
    C36 Fe2 C35 . . 164.1(4) no
    C37 Fe2 C35 . . 153.1(4) no
    C33 Fe2 C35 . . 68.3(4) no
    C40 Fe2 C35 . . 126.0(4) no
    C31 Fe2 C34 . . 68.7(4) no
    C36 Fe2 C34 . . 154.4(4) no
    C37 Fe2 C34 . . 118.1(4) no
    C33 Fe2 C34 . . 40.4(4) no
    C40 Fe2 C34 . . 161.9(4) no
    C35 Fe2 C34 . . 40.6(4) no
    C31 Fe2 C32 . . 40.7(4) no
    C36 Fe2 C32 . . 108.5(4) no
    C37 Fe2 C32 . . 125.0(4) no
    C33 Fe2 C32 . . 40.3(4) no
    C40 Fe2 C32 . . 122.9(4) no
    C35 Fe2 C32 . . 68.9(4) no
    C34 Fe2 C32 . . 68.3(4) no
    C31 Fe2 C39 . . 122.3(4) no
    C36 Fe2 C39 . . 68.7(3) no
    C37 Fe2 C39 . . 68.2(4) no
    C33 Fe2 C39 . . 160.3(4) no
    C40 Fe2 C39 . . 40.6(3) no
    C35 Fe2 C39 . . 107.5(4) no
    C34 Fe2 C39 . . 124.0(4) no
    C32 Fe2 C39 . . 158.0(4) no
    C31 Fe2 C38 . . 156.2(4) no
    C36 Fe2 C38 . . 69.0(3) no
    C37 Fe2 C38 . . 40.2(3) no
    C33 Fe2 C38 . . 122.8(4) no
    C40 Fe2 C38 . . 68.9(4) no
    C35 Fe2 C38 . . 119.0(4) no
    C34 Fe2 C38 . . 105.1(4) no
    C32 Fe2 C38 . . 160.2(4) no
    C39 Fe2 C38 . . 40.9(4) no
    C36 P2 C41 . . 105.1(4) no
    C36 P2 C47 . . 104.6(4) no
    C41 P2 C47 . . 103.3(4) no
    C36 P2 S2 . . 114.3(3) no
    C41 P2 S2 . . 113.1(3) no
    C47 P2 S2 . . 115.3(3) no
    C32 C31 C35 . . 108.6(9) no
    C32 C31 Br2 . . 125.1(7) no
    C35 C31 Br2 . . 126.0(7) no
    C32 C31 Fe2 . . 70.9(5) no
    C35 C31 Fe2 . . 70.2(5) no
    Br2 C31 Fe2 . . 129.9(5) no
    C33 C32 C31 . . 107.1(8) no
    C33 C32 Fe2 . . 69.0(5) no
    C31 C32 Fe2 . . 68.4(5) no
    C33 C32 H32 . . 126.5 no
    C31 C32 H32 . . 126.5 no
    Fe2 C32 H32 . . 127.7 no
    C32 C33 C34 . . 109.5(9) no
    C32 C33 Fe2 . . 70.7(5) no
    C34 C33 Fe2 . . 70.4(5) no
    C32 C33 H33 . . 125.3 no
    C34 C33 H33 . . 125.3 no
    Fe2 C33 H33 . . 125.3 no
    C33 C34 C35 . . 107.9(9) no
    C33 C34 Fe2 . . 69.2(5) no
    C35 C34 Fe2 . . 69.5(5) no
    C33 C34 H34 . . 126.0 no
    C35 C34 H34 . . 126.0 no
    Fe2 C34 H34 . . 126.8 no
    C34 C35 C31 . . 106.9(8) no
    C34 C35 Fe2 . . 69.8(5) no
    C31 C35 Fe2 . . 68.4(5) no
    C34 C35 H35 . . 126.6 no
    C31 C35 H35 . . 126.6 no
    Fe2 C35 H35 . . 126.7 no
    C40 C36 C37 . . 107.3(7) no
    C40 C36 P2 . . 128.5(7) no
    C37 C36 P2 . . 124.2(7) no
    C40 C36 Fe2 . . 70.0(5) no
    C37 C36 Fe2 . . 69.4(5) no
    P2 C36 Fe2 . . 126.2(4) no
    C38 C37 C36 . . 109.2(8) no
    C38 C37 Fe2 . . 71.3(5) no
    C36 C37 Fe2 . . 69.2(5) no
    C38 C37 H37 . . 125.4 no
    C36 C37 H37 . . 125.4 no
    Fe2 C37 H37 . . 125.7 no
    C37 C38 C39 . . 107.2(8) no
    C37 C38 Fe2 . . 68.5(5) no
    C39 C38 Fe2 . . 69.3(5) no
    C37 C38 H38 . . 126.4 no
    C39 C38 H38 . . 126.4 no
    Fe2 C38 H38 . . 127.3 no
    C40 C39 C38 . . 108.5(8) no
    C40 C39 Fe2 . . 69.0(5) no
    C38 C39 Fe2 . . 69.8(5) no
    C40 C39 H39 . . 125.8 no
    C38 C39 H39 . . 125.8 no
    Fe2 C39 H39 . . 127.0 no
    C39 C40 C36 . . 107.8(8) no
    C39 C40 Fe2 . . 70.4(5) no
    C36 C40 Fe2 . . 68.8(5) no
    C39 C40 H40 . . 126.1 no
    C36 C40 H40 . . 126.1 no
    Fe2 C40 H40 . . 126.3 no
    C42 C41 C46 . . 118.7(8) no
    C42 C41 P2 . . 122.8(6) no
    C46 C41 P2 . . 118.5(7) no
    C41 C42 C43 . . 121.1(8) no
    C41 C42 H42 . . 119.5 no
    C43 C42 H42 . . 119.5 no
    C44 C43 C42 . . 118.4(8) no
    C44 C43 H43 . . 120.8 no
    C42 C43 H43 . . 120.8 no
    C45 C44 C43 . . 120.9(9) no
    C45 C44 H44 . . 119.6 no
    C43 C44 H44 . . 119.6 no
    C44 C45 C46 . . 119.8(9) no
    C44 C45 H45 . . 120.1 no
    C46 C45 H45 . . 120.1 no
    C45 C46 C41 . . 121.1(9) no
    C45 C46 H46 . . 119.4 no
    C41 C46 H46 . . 119.4 no
    C48 C47 C52 . . 120.2(8) no
    C48 C47 P2 . . 119.2(6) no
    C52 C47 P2 . . 120.7(7) no
    C47 C48 C49 . . 119.7(9) no
    C47 C48 H48 . . 120.2 no
    C49 C48 H48 . . 120.2 no
    C50 C49 C48 . . 119.7(10) no
    C50 C49 H49 . . 120.1 no
    C48 C49 H49 . . 120.1 no
    C49 C50 C51 . . 120.2(9) no
    C49 C50 H50 . . 119.9 no
    C51 C50 H50 . . 119.9 no
    C52 C51 C50 . . 120.9(9) no
    C52 C51 H51 . . 119.6 no
    C50 C51 H51 . . 119.6 no
    C51 C52 C47 . . 119.2(9) no
    C51 C52 H52 . . 120.4 no
    C47 C52 H52 . . 120.4 no
loop_
    _geom_torsion_atom_site_label_1
    _geom_torsion_atom_site_label_2
    _geom_torsion_atom_site_label_3
    _geom_torsion_atom_site_label_4
    _geom_torsion_site_symmetry_1
    _geom_torsion_site_symmetry_2
    _geom_torsion_site_symmetry_3
    _geom_torsion_site_symmetry_4
    _geom_torsion
    _geom_torsion_publ_flag
    C6 Fe1 C1 C2 . . . . 163.2(6) no
    C3 Fe1 C1 C2 . . . . -38.3(6) no
    C8 Fe1 C1 C2 . . . . 76.5(7) no
    C4 Fe1 C1 C2 . . . . -81.9(6) no
    C10 Fe1 C1 C2 . . . . -156.7(11) no
    C9 Fe1 C1 C2 . . . . 40.5(13) no
    C5 Fe1 C1 C2 . . . . -120.3(9) no
    C7 Fe1 C1 C2 . . . . 119.6(6) no
    C6 Fe1 C1 C5 . . . . -76.5(7) no
    C3 Fe1 C1 C5 . . . . 82.0(6) no
    C2 Fe1 C1 C5 . . . . 120.3(9) no
    C8 Fe1 C1 C5 . . . . -163.2(6) no
    C4 Fe1 C1 C5 . . . . 38.3(6) no
    C10 Fe1 C1 C5 . . . . -36.4(15) no
    C9 Fe1 C1 C5 . . . . 160.8(10) no
    C7 Fe1 C1 C5 . . . . -120.1(6) no
    C6 Fe1 C1 Br1 . . . . 40.1(9) no
    C3 Fe1 C1 Br1 . . . . -161.3(8) no
    C2 Fe1 C1 Br1 . . . . -123.0(10) no
    C8 Fe1 C1 Br1 . . . . -46.6(8) no
    C4 Fe1 C1 Br1 . . . . 155.0(8) no
    C10 Fe1 C1 Br1 . . . . 80.3(15) no
    C9 Fe1 C1 Br1 . . . . -82.5(12) no
    C5 Fe1 C1 Br1 . . . . 116.7(9) no
    C7 Fe1 C1 Br1 . . . . -3.4(8) no
    C5 C1 C2 C3 . . . . 0.7(11) no
    Br1 C1 C2 C3 . . . . -174.7(7) no
    Fe1 C1 C2 C3 . . . . 60.2(7) no
    C5 C1 C2 Fe1 . . . . -59.5(7) no
    Br1 C1 C2 Fe1 . . . . 125.1(8) no
    C6 Fe1 C2 C3 . . . . -167.5(11) no
    C1 Fe1 C2 C3 . . . . -117.7(9) no
    C8 Fe1 C2 C3 . . . . 121.0(6) no
    C4 Fe1 C2 C3 . . . . -37.1(6) no
    C10 Fe1 C2 C3 . . . . 45.1(12) no
    C9 Fe1 C2 C3 . . . . 79.3(7) no
    C5 Fe1 C2 C3 . . . . -80.7(7) no
    C7 Fe1 C2 C3 . . . . 161.7(6) no
    C6 Fe1 C2 C1 . . . . -49.8(14) no
    C3 Fe1 C2 C1 . . . . 117.7(9) no
    C8 Fe1 C2 C1 . . . . -121.3(7) no
    C4 Fe1 C2 C1 . . . . 80.6(7) no
    C10 Fe1 C2 C1 . . . . 162.8(9) no
    C9 Fe1 C2 C1 . . . . -163.0(6) no
    C5 Fe1 C2 C1 . . . . 37.1(6) no
    C7 Fe1 C2 C1 . . . . -80.5(7) no
    C1 C2 C3 C4 . . . . -0.3(11) no
    Fe1 C2 C3 C4 . . . . 59.7(7) no
    C1 C2 C3 Fe1 . . . . -60.0(6) no
    C6 Fe1 C3 C4 . . . . 50.6(13) no
    C1 Fe1 C3 C4 . . . . -81.2(7) no
    C2 Fe1 C3 C4 . . . . -119.8(9) no
    C8 Fe1 C3 C4 . . . . 163.7(7) no
    C10 Fe1 C3 C4 . . . . 80.2(8) no
    C9 Fe1 C3 C4 . . . . 122.2(7) no
    C5 Fe1 C3 C4 . . . . -37.2(7) no
    C7 Fe1 C3 C4 . . . . -166.9(11) no
    C6 Fe1 C3 C2 . . . . 170.4(8) no
    C1 Fe1 C3 C2 . . . . 38.6(6) no
    C8 Fe1 C3 C2 . . . . -76.5(7) no
    C4 Fe1 C3 C2 . . . . 119.8(9) no
    C10 Fe1 C3 C2 . . . . -159.9(6) no
    C9 Fe1 C3 C2 . . . . -118.0(6) no
    C5 Fe1 C3 C2 . . . . 82.6(7) no
    C7 Fe1 C3 C2 . . . . -47.1(15) no
    C2 C3 C4 C5 . . . . -0.2(11) no
    Fe1 C3 C4 C5 . . . . 59.2(7) no
    C2 C3 C4 Fe1 . . . . -59.4(7) no
    C6 Fe1 C4 C3 . . . . -158.8(6) no
    C1 Fe1 C4 C3 . . . . 81.4(7) no
    C2 Fe1 C4 C3 . . . . 37.3(7) no
    C8 Fe1 C4 C3 . . . . -40.5(15) no
    C10 Fe1 C4 C3 . . . . -117.0(7) no
    C9 Fe1 C4 C3 . . . . -75.6(8) no
    C5 Fe1 C4 C3 . . . . 120.0(9) no
    C7 Fe1 C4 C3 . . . . 166.6(11) no
    C6 Fe1 C4 C5 . . . . 81.3(7) no
    C1 Fe1 C4 C5 . . . . -38.6(6) no
    C3 Fe1 C4 C5 . . . . -120.0(9) no
    C2 Fe1 C4 C5 . . . . -82.7(6) no
    C8 Fe1 C4 C5 . . . . -160.5(10) no
    C10 Fe1 C4 C5 . . . . 123.0(6) no
    C9 Fe1 C4 C5 . . . . 164.5(6) no
    C7 Fe1 C4 C5 . . . . 46.7(15) no
    C3 C4 C5 C1 . . . . 0.6(11) no
    Fe1 C4 C5 C1 . . . . 59.5(6) no
    C3 C4 C5 Fe1 . . . . -58.9(7) no
    C2 C1 C5 C4 . . . . -0.8(11) no
    Br1 C1 C5 C4 . . . . 174.9(7) no
    Fe1 C1 C5 C4 . . . . -59.9(7) no
    C2 C1 C5 Fe1 . . . . 59.1(7) no
    Br1 C1 C5 Fe1 . . . . -125.2(7) no
    C6 Fe1 C5 C4 . . . . -118.3(6) no
    C1 Fe1 C5 C4 . . . . 117.7(8) no
    C3 Fe1 C5 C4 . . . . 37.0(6) no
    C2 Fe1 C5 C4 . . . . 80.6(6) no
    C8 Fe1 C5 C4 . . . . 160.2(9) no
    C10 Fe1 C5 C4 . . . . -75.2(7) no
    C9 Fe1 C5 C4 . . . . -40.6(13) no
    C7 Fe1 C5 C4 . . . . -162.2(5) no
    C6 Fe1 C5 C1 . . . . 124.0(6) no
    C3 Fe1 C5 C1 . . . . -80.7(6) no
    C2 Fe1 C5 C1 . . . . -37.2(6) no
    C8 Fe1 C5 C1 . . . . 42.5(13) no
    C4 Fe1 C5 C1 . . . . -117.7(8) no
    C10 Fe1 C5 C1 . . . . 167.1(5) no
    C9 Fe1 C5 C1 . . . . -158.3(10) no
    C7 Fe1 C5 C1 . . . . 80.1(6) no
    C11 P1 C6 C10 . . . . 88.7(8) no
    C17 P1 C6 C10 . . . . -161.0(7) no
    S1 P1 C6 C10 . . . . -34.3(8) no
    C11 P1 C6 C7 . . . . -89.5(8) no
    C17 P1 C6 C7 . . . . 20.8(8) no
    S1 P1 C6 C7 . . . . 147.5(7) no
    C11 P1 C6 Fe1 . . . . 178.8(5) no
    C17 P1 C6 Fe1 . . . . -70.8(6) no
    S1 P1 C6 Fe1 . . . . 55.9(6) no
    C1 Fe1 C6 C10 . . . . 162.0(6) no
    C3 Fe1 C6 C10 . . . . 41.0(12) no
    C2 Fe1 C6 C10 . . . . -159.8(11) no
    C8 Fe1 C6 C10 . . . . -82.5(6) no
    C4 Fe1 C6 C10 . . . . 77.3(7) no
    C9 Fe1 C6 C10 . . . . -38.7(6) no
    C5 Fe1 C6 C10 . . . . 119.9(6) no
    C7 Fe1 C6 C10 . . . . -120.0(7) no
    C1 Fe1 C6 C7 . . . . -78.0(7) no
    C3 Fe1 C6 C7 . . . . 161.0(9) no
    C2 Fe1 C6 C7 . . . . -39.7(14) no
    C8 Fe1 C6 C7 . . . . 37.5(6) no
    C4 Fe1 C6 C7 . . . . -162.7(6) no
    C10 Fe1 C6 C7 . . . . 120.0(7) no
    C9 Fe1 C6 C7 . . . . 81.3(6) no
    C5 Fe1 C6 C7 . . . . -120.0(6) no
    C1 Fe1 C6 P1 . . . . 43.2(8) no
    C3 Fe1 C6 P1 . . . . -77.9(12) no
    C2 Fe1 C6 P1 . . . . 81.4(13) no
    C8 Fe1 C6 P1 . . . . 158.6(7) no
    C4 Fe1 C6 P1 . . . . -41.6(8) no
    C10 Fe1 C6 P1 . . . . -118.8(8) no
    C9 Fe1 C6 P1 . . . . -157.5(7) no
    C5 Fe1 C6 P1 . . . . 1.1(7) no
    C7 Fe1 C6 P1 . . . . 121.1(9) no
    C10 C6 C7 C8 . . . . 1.8(10) no
    P1 C6 C7 C8 . . . . -179.8(7) no
    Fe1 C6 C7 C8 . . . . -58.2(6) no
    C10 C6 C7 Fe1 . . . . 60.0(6) no
    P1 C6 C7 Fe1 . . . . -121.6(7) no
    C6 Fe1 C7 C8 . . . . 119.1(8) no
    C1 Fe1 C7 C8 . . . . -117.5(6) no
    C3 Fe1 C7 C8 . . . . -39.7(14) no
    C2 Fe1 C7 C8 . . . . -74.5(7) no
    C4 Fe1 C7 C8 . . . . 165.1(12) no
    C10 Fe1 C7 C8 . . . . 81.9(6) no
    C9 Fe1 C7 C8 . . . . 38.2(6) no
    C5 Fe1 C7 C8 . . . . -160.3(6) no
    C1 Fe1 C7 C6 . . . . 123.4(6) no
    C3 Fe1 C7 C6 . . . . -158.8(11) no
    C2 Fe1 C7 C6 . . . . 166.4(5) no
    C8 Fe1 C7 C6 . . . . -119.1(8) no
    C4 Fe1 C7 C6 . . . . 46.0(14) no
    C10 Fe1 C7 C6 . . . . -37.2(5) no
    C9 Fe1 C7 C6 . . . . -80.9(6) no
    C5 Fe1 C7 C6 . . . . 80.6(6) no
    C6 C7 C8 C9 . . . . -2.9(10) no
    Fe1 C7 C8 C9 . . . . -60.3(7) no
    C6 C7 C8 Fe1 . . . . 57.4(6) no
    C6 Fe1 C8 C9 . . . . 79.8(6) no
    C1 Fe1 C8 C9 . . . . -159.5(5) no
    C3 Fe1 C8 C9 . . . . -77.3(7) no
    C2 Fe1 C8 C9 . . . . -118.2(6) no
    C4 Fe1 C8 C9 . . . . -47.6(13) no
    C10 Fe1 C8 C9 . . . . 36.0(5) no
    C5 Fe1 C8 C9 . . . . 169.2(9) no
    C7 Fe1 C8 C9 . . . . 118.3(8) no
    C6 Fe1 C8 C7 . . . . -38.4(6) no
    C1 Fe1 C8 C7 . . . . 82.2(7) no
    C3 Fe1 C8 C7 . . . . 164.5(6) no
    C2 Fe1 C8 C7 . . . . 123.5(6) no
    C4 Fe1 C8 C7 . . . . -165.9(10) no
    C10 Fe1 C8 C7 . . . . -82.2(6) no
    C9 Fe1 C8 C7 . . . . -118.3(8) no
    C5 Fe1 C8 C7 . . . . 50.9(13) no
    C7 C8 C9 C10 . . . . 3.0(11) no
    Fe1 C8 C9 C10 . . . . -57.7(7) no
    C7 C8 C9 Fe1 . . . . 60.7(6) no
    C6 Fe1 C9 C8 . . . . -83.3(6) no
    C1 Fe1 C9 C8 . . . . 49.6(12) no
    C3 Fe1 C9 C8 . . . . 120.5(6) no
    C2 Fe1 C9 C8 . . . . 79.0(6) no
    C4 Fe1 C9 C8 . . . . 161.2(5) no
    C10 Fe1 C9 C8 . . . . -122.2(8) no
    C5 Fe1 C9 C8 . . . . -168.7(10) no
    C7 Fe1 C9 C8 . . . . -38.2(5) no
    C6 Fe1 C9 C10 . . . . 38.9(5) no
    C1 Fe1 C9 C10 . . . . 171.8(9) no
    C3 Fe1 C9 C10 . . . . -117.3(6) no
    C2 Fe1 C9 C10 . . . . -158.8(6) no
    C8 Fe1 C9 C10 . . . . 122.2(8) no
    C4 Fe1 C9 C10 . . . . -76.6(6) no
    C5 Fe1 C9 C10 . . . . -46.5(13) no
    C7 Fe1 C9 C10 . . . . 84.0(6) no
    C7 C6 C10 C9 . . . . 0.0(10) no
    P1 C6 C10 C9 . . . . -178.5(6) no
    Fe1 C6 C10 C9 . . . . 60.1(6) no
    C7 C6 C10 Fe1 . . . . -60.1(6) no
    P1 C6 C10 Fe1 . . . . 121.5(7) no
    C8 C9 C10 C6 . . . . -1.8(10) no
    Fe1 C9 C10 C6 . . . . -59.4(6) no
    C8 C9 C10 Fe1 . . . . 57.5(7) no
    C1 Fe1 C10 C6 . . . . -52.5(14) no
    C3 Fe1 C10 C6 . . . . -162.6(5) no
    C2 Fe1 C10 C6 . . . . 165.4(8) no
    C8 Fe1 C10 C6 . . . . 81.3(6) no
    C4 Fe1 C10 C6 . . . . -121.0(6) no
    C9 Fe1 C10 C6 . . . . 117.4(8) no
    C5 Fe1 C10 C6 . . . . -80.2(6) no
    C7 Fe1 C10 C6 . . . . 37.8(5) no
    C6 Fe1 C10 C9 . . . . -117.4(8) no
    C1 Fe1 C10 C9 . . . . -169.9(12) no
    C3 Fe1 C10 C9 . . . . 80.0(7) no
    C2 Fe1 C10 C9 . . . . 48.1(12) no
    C8 Fe1 C10 C9 . . . . -36.0(6) no
    C4 Fe1 C10 C9 . . . . 121.6(6) no
    C5 Fe1 C10 C9 . . . . 162.4(6) no
    C7 Fe1 C10 C9 . . . . -79.5(6) no
    C6 P1 C11 C16 . . . . 176.3(7) no
    C17 P1 C11 C16 . . . . 64.6(8) no
    S1 P1 C11 C16 . . . . -60.0(8) no
    C6 P1 C11 C12 . . . . -3.4(8) no
    C17 P1 C11 C12 . . . . -115.1(8) no
    S1 P1 C11 C12 . . . . 120.3(7) no
    C16 C11 C12 C13 . . . . -0.5(13) no
    P1 C11 C12 C13 . . . . 179.1(7) no
    C11 C12 C13 C14 . . . . 0.1(14) no
    C12 C13 C14 C15 . . . . 0.0(14) no
    C13 C14 C15 C16 . . . . 0.5(15) no
    C12 C11 C16 C15 . . . . 1.0(13) no
    P1 C11 C16 C15 . . . . -178.7(7) no
    C14 C15 C16 C11 . . . . -1.0(14) no
    C11 P1 C17 C18 . . . . -139.3(7) no
    C6 P1 C17 C18 . . . . 110.3(7) no
    S1 P1 C17 C18 . . . . -15.9(8) no
    C11 P1 C17 C22 . . . . 41.0(8) no
    C6 P1 C17 C22 . . . . -69.4(7) no
    S1 P1 C17 C22 . . . . 164.4(6) no
    C22 C17 C18 C19 . . . . 2.0(13) no
    P1 C17 C18 C19 . . . . -177.7(7) no
    C17 C18 C19 C20 . . . . -0.1(14) no
    C18 C19 C20 C21 . . . . -1.4(14) no
    C19 C20 C21 C22 . . . . 0.9(14) no
    C20 C21 C22 C17 . . . . 1.1(13) no
    C18 C17 C22 C21 . . . . -2.5(12) no
    P1 C17 C22 C21 . . . . 177.2(7) no
    C36 Fe2 C31 C32 . . . . 75.2(7) no
    C37 Fe2 C31 C32 . . . . 36.2(15) no
    C33 Fe2 C31 C32 . . . . -37.4(6) no
    C40 Fe2 C31 C32 . . . . 118.2(6) no
    C35 Fe2 C31 C32 . . . . -118.9(8) no
    C34 Fe2 C31 C32 . . . . -81.0(6) no
    C39 Fe2 C31 C32 . . . . 161.4(5) no
    C38 Fe2 C31 C32 . . . . -160.0(9) no
    C36 Fe2 C31 C35 . . . . -165.9(5) no
    C37 Fe2 C31 C35 . . . . 155.1(12) no
    C33 Fe2 C31 C35 . . . . 81.5(6) no
    C40 Fe2 C31 C35 . . . . -122.9(6) no
    C34 Fe2 C31 C35 . . . . 37.9(5) no
    C32 Fe2 C31 C35 . . . . 118.9(8) no
    C39 Fe2 C31 C35 . . . . -79.7(6) no
    C38 Fe2 C31 C35 . . . . -41.1(12) no
    C36 Fe2 C31 Br2 . . . . -45.0(8) no
    C37 Fe2 C31 Br2 . . . . -84.1(15) no
    C33 Fe2 C31 Br2 . . . . -157.7(7) no
    C40 Fe2 C31 Br2 . . . . -2.0(7) no
    C35 Fe2 C31 Br2 . . . . 120.8(9) no
    C34 Fe2 C31 Br2 . . . . 158.7(7) no
    C32 Fe2 C31 Br2 . . . . -120.2(9) no
    C39 Fe2 C31 Br2 . . . . 41.2(7) no
    C38 Fe2 C31 Br2 . . . . 79.8(11) no
    C35 C31 C32 C33 . . . . -2.0(10) no
    Br2 C31 C32 C33 . . . . -175.8(6) no
    Fe2 C31 C32 C33 . . . . 58.4(6) no
    C35 C31 C32 Fe2 . . . . -60.3(6) no
    Br2 C31 C32 Fe2 . . . . 125.9(7) no
    C31 Fe2 C32 C33 . . . . -119.3(8) no
    C36 Fe2 C32 C33 . . . . 115.8(6) no
    C37 Fe2 C32 C33 . . . . 72.7(7) no
    C40 Fe2 C32 C33 . . . . 159.0(5) no
    C35 Fe2 C32 C33 . . . . -81.0(6) no
    C34 Fe2 C32 C33 . . . . -37.2(6) no
    C39 Fe2 C32 C33 . . . . -165.4(9) no
    C38 Fe2 C32 C33 . . . . 36.6(13) no
    C36 Fe2 C32 C31 . . . . -124.9(5) no
    C37 Fe2 C32 C31 . . . . -168.0(5) no
    C33 Fe2 C32 C31 . . . . 119.3(8) no
    C40 Fe2 C32 C31 . . . . -81.7(6) no
    C35 Fe2 C32 C31 . . . . 38.4(5) no
    C34 Fe2 C32 C31 . . . . 82.1(6) no
    C39 Fe2 C32 C31 . . . . -46.1(12) no
    C38 Fe2 C32 C31 . . . . 155.9(9) no
    C31 C32 C33 C34 . . . . 1.9(10) no
    Fe2 C32 C33 C34 . . . . 59.9(6) no
    C31 C32 C33 Fe2 . . . . -58.0(6) no
    C31 Fe2 C33 C32 . . . . 37.7(6) no
    C36 Fe2 C33 C32 . . . . -82.7(6) no
    C37 Fe2 C33 C32 . . . . -125.5(6) no
    C40 Fe2 C33 C32 . . . . -50.8(12) no
    C35 Fe2 C33 C32 . . . . 82.5(6) no
    C34 Fe2 C33 C32 . . . . 120.0(8) no
    C39 Fe2 C33 C32 . . . . 163.8(10) no
    C38 Fe2 C33 C32 . . . . -166.1(5) no
    C31 Fe2 C33 C34 . . . . -82.3(6) no
    C36 Fe2 C33 C34 . . . . 157.2(6) no
    C37 Fe2 C33 C34 . . . . 114.5(6) no
    C40 Fe2 C33 C34 . . . . -170.8(9) no
    C35 Fe2 C33 C34 . . . . -37.5(6) no
    C32 Fe2 C33 C34 . . . . -120.0(8) no
    C39 Fe2 C33 C34 . . . . 43.8(14) no
    C38 Fe2 C33 C34 . . . . 73.9(7) no
    C32 C33 C34 C35 . . . . -1.1(10) no
    Fe2 C33 C34 C35 . . . . 58.9(6) no
    C32 C33 C34 Fe2 . . . . -60.1(6) no
    C31 Fe2 C34 C33 . . . . 81.0(6) no
    C36 Fe2 C34 C33 . . . . -50.5(11) no
    C37 Fe2 C34 C33 . . . . -82.1(7) no
    C40 Fe2 C34 C33 . . . . 168.5(11) no
    C35 Fe2 C34 C33 . . . . 119.6(8) no
    C32 Fe2 C34 C33 . . . . 37.1(6) no
    C39 Fe2 C34 C33 . . . . -163.6(6) no
    C38 Fe2 C34 C33 . . . . -123.2(6) no
    C31 Fe2 C34 C35 . . . . -38.6(6) no
    C36 Fe2 C34 C35 . . . . -170.0(7) no
    C37 Fe2 C34 C35 . . . . 158.4(5) no
    C33 Fe2 C34 C35 . . . . -119.6(8) no
    C40 Fe2 C34 C35 . . . . 49.0(15) no
    C32 Fe2 C34 C35 . . . . -82.5(6) no
    C39 Fe2 C34 C35 . . . . 76.8(7) no
    C38 Fe2 C34 C35 . . . . 117.2(6) no
    C33 C34 C35 C31 . . . . -0.1(10) no
    Fe2 C34 C35 C31 . . . . 58.6(6) no
    C33 C34 C35 Fe2 . . . . -58.7(6) no
    C32 C31 C35 C34 . . . . 1.3(10) no
    Br2 C31 C35 C34 . . . . 175.0(6) no
    Fe2 C31 C35 C34 . . . . -59.5(6) no
    C32 C31 C35 Fe2 . . . . 60.8(6) no
    Br2 C31 C35 Fe2 . . . . -125.5(7) no
    C31 Fe2 C35 C34 . . . . 118.5(8) no
    C36 Fe2 C35 C34 . . . . 164.2(12) no
    C37 Fe2 C35 C34 . . . . -45.9(11) no
    C33 Fe2 C35 C34 . . . . 37.4(6) no
    C40 Fe2 C35 C34 . . . . -163.1(5) no
    C32 Fe2 C35 C34 . . . . 80.8(6) no
    C39 Fe2 C35 C34 . . . . -122.2(6) no
    C38 Fe2 C35 C34 . . . . -79.1(6) no
    C36 Fe2 C35 C31 . . . . 45.7(15) no
    C37 Fe2 C35 C31 . . . . -164.4(7) no
    C33 Fe2 C35 C31 . . . . -81.2(6) no
    C40 Fe2 C35 C31 . . . . 78.4(6) no
    C34 Fe2 C35 C31 . . . . -118.5(8) no
    C32 Fe2 C35 C31 . . . . -37.7(6) no
    C39 Fe2 C35 C31 . . . . 119.3(6) no
    C38 Fe2 C35 C31 . . . . 162.4(5) no
    C41 P2 C36 C40 . . . . 89.0(8) no
    C47 P2 C36 C40 . . . . -19.5(9) no
    S2 P2 C36 C40 . . . . -146.5(7) no
    C41 P2 C36 C37 . . . . -90.4(8) no
    C47 P2 C36 C37 . . . . 161.1(7) no
    S2 P2 C36 C37 . . . . 34.1(8) no
    C41 P2 C36 Fe2 . . . . -178.7(5) no
    C47 P2 C36 Fe2 . . . . 72.8(6) no
    S2 P2 C36 Fe2 . . . . -54.2(6) no
    C31 Fe2 C36 C40 . . . . 77.6(6) no
    C37 Fe2 C36 C40 . . . . -118.4(7) no
    C33 Fe2 C36 C40 . . . . 161.8(5) no
    C35 Fe2 C36 C40 . . . . 41.5(15) no
    C34 Fe2 C36 C40 . . . . -162.7(8) no
    C32 Fe2 C36 C40 . . . . 119.2(6) no
    C39 Fe2 C36 C40 . . . . -37.6(5) no
    C38 Fe2 C36 C40 . . . . -81.6(5) no
    C31 Fe2 C36 C37 . . . . -164.0(5) no
    C33 Fe2 C36 C37 . . . . -79.8(6) no
    C40 Fe2 C36 C37 . . . . 118.4(7) no
    C35 Fe2 C36 C37 . . . . 159.9(12) no
    C34 Fe2 C36 C37 . . . . -44.3(10) no
    C32 Fe2 C36 C37 . . . . -122.4(6) no
    C39 Fe2 C36 C37 . . . . 80.8(6) no
    C38 Fe2 C36 C37 . . . . 36.8(5) no
    C31 Fe2 C36 P2 . . . . -46.0(8) no
    C37 Fe2 C36 P2 . . . . 118.0(8) no
    C33 Fe2 C36 P2 . . . . 38.2(8) no
    C40 Fe2 C36 P2 . . . . -123.6(8) no
    C35 Fe2 C36 P2 . . . . -82.1(14) no
    C34 Fe2 C36 P2 . . . . 73.7(11) no
    C32 Fe2 C36 P2 . . . . -4.4(7) no
    C39 Fe2 C36 P2 . . . . -161.2(7) no
    C38 Fe2 C36 P2 . . . . 154.7(7) no
    C40 C36 C37 C38 . . . . -0.3(9) no
    P2 C36 C37 C38 . . . . 179.2(6) no
    Fe2 C36 C37 C38 . . . . -60.3(6) no
    C40 C36 C37 Fe2 . . . . 60.0(6) no
    P2 C36 C37 Fe2 . . . . -120.5(6) no
    C31 Fe2 C37 C38 . . . . 170.0(12) no
    C36 Fe2 C37 C38 . . . . 120.0(8) no
    C33 Fe2 C37 C38 . . . . -121.9(6) no
    C40 Fe2 C37 C38 . . . . 81.7(6) no
    C35 Fe2 C37 C38 . . . . -48.0(10) no
    C34 Fe2 C37 C38 . . . . -79.9(6) no
    C32 Fe2 C37 C38 . . . . -162.0(6) no
    C39 Fe2 C37 C38 . . . . 38.0(5) no
    C31 Fe2 C37 C36 . . . . 49.9(15) no
    C33 Fe2 C37 C36 . . . . 118.0(5) no
    C40 Fe2 C37 C36 . . . . -38.3(5) no
    C35 Fe2 C37 C36 . . . . -168.0(8) no
    C34 Fe2 C37 C36 . . . . 160.0(5) no
    C32 Fe2 C37 C36 . . . . 78.0(6) no
    C39 Fe2 C37 C36 . . . . -82.0(5) no
    C38 Fe2 C37 C36 . . . . -120.0(8) no
    C36 C37 C38 C39 . . . . 0.3(10) no
    Fe2 C37 C38 C39 . . . . -58.7(6) no
    C36 C37 C38 Fe2 . . . . 59.0(6) no
    C31 Fe2 C38 C37 . . . . -172.8(8) no
    C36 Fe2 C38 C37 . . . . -37.9(5) no
    C33 Fe2 C38 C37 . . . . 75.7(6) no
    C40 Fe2 C38 C37 . . . . -82.1(6) no
    C35 Fe2 C38 C37 . . . . 157.4(5) no
    C34 Fe2 C38 C37 . . . . 115.9(6) no
    C32 Fe2 C38 C37 . . . . 48.4(13) no
    C39 Fe2 C38 C37 . . . . -119.2(7) no
    C31 Fe2 C38 C39 . . . . -53.6(11) no
    C36 Fe2 C38 C39 . . . . 81.3(5) no
    C37 Fe2 C38 C39 . . . . 119.2(7) no
    C33 Fe2 C38 C39 . . . . -165.0(5) no
    C40 Fe2 C38 C39 . . . . 37.1(5) no
    C35 Fe2 C38 C39 . . . . -83.4(6) no
    C34 Fe2 C38 C39 . . . . -124.9(5) no
    C32 Fe2 C38 C39 . . . . 167.6(10) no
    C37 C38 C39 C40 . . . . -0.1(10) no
    Fe2 C38 C39 C40 . . . . -58.3(6) no
    C37 C38 C39 Fe2 . . . . 58.2(6) no
    C31 Fe2 C39 C40 . . . . -82.4(6) no
    C36 Fe2 C39 C40 . . . . 38.1(5) no
    C37 Fe2 C39 C40 . . . . 82.8(6) no
    C33 Fe2 C39 C40 . . . . 160.2(10) no
    C35 Fe2 C39 C40 . . . . -125.5(6) no
    C34 Fe2 C39 C40 . . . . -167.1(5) no
    C32 Fe2 C39 C40 . . . . -48.7(12) no
    C38 Fe2 C39 C40 . . . . 120.2(8) no
    C31 Fe2 C39 C38 . . . . 157.4(5) no
    C36 Fe2 C39 C38 . . . . -82.0(5) no
    C37 Fe2 C39 C38 . . . . -37.3(5) no
    C33 Fe2 C39 C38 . . . . 40.0(13) no
    C40 Fe2 C39 C38 . . . . -120.2(8) no
    C35 Fe2 C39 C38 . . . . 114.4(6) no
    C34 Fe2 C39 C38 . . . . 72.7(6) no
    C32 Fe2 C39 C38 . . . . -168.9(9) no
    C38 C39 C40 C36 . . . . -0.1(10) no
    Fe2 C39 C40 C36 . . . . -58.8(6) no
    C38 C39 C40 Fe2 . . . . 58.8(6) no
    C37 C36 C40 C39 . . . . 0.2(9) no
    P2 C36 C40 C39 . . . . -179.3(6) no
    Fe2 C36 C40 C39 . . . . 59.8(6) no
    C37 C36 C40 Fe2 . . . . -59.6(6) no
    P2 C36 C40 Fe2 . . . . 120.9(7) no
    C31 Fe2 C40 C39 . . . . 117.3(6) no
    C36 Fe2 C40 C39 . . . . -119.1(8) no
    C37 Fe2 C40 C39 . . . . -80.6(6) no
    C33 Fe2 C40 C39 . . . . -162.8(10) no
    C35 Fe2 C40 C39 . . . . 73.9(7) no
    C34 Fe2 C40 C39 . . . . 36.5(15) no
    C32 Fe2 C40 C39 . . . . 160.4(6) no
    C38 Fe2 C40 C39 . . . . -37.4(6) no
    C31 Fe2 C40 C36 . . . . -123.6(5) no
    C37 Fe2 C40 C36 . . . . 38.6(5) no
    C33 Fe2 C40 C36 . . . . -43.7(12) no
    C35 Fe2 C40 C36 . . . . -167.0(5) no
    C34 Fe2 C40 C36 . . . . 155.6(11) no
    C32 Fe2 C40 C36 . . . . -80.5(6) no
    C39 Fe2 C40 C36 . . . . 119.1(8) no
    C38 Fe2 C40 C36 . . . . 81.7(5) no
    C36 P2 C41 C42 . . . . 5.4(9) no
    C47 P2 C41 C42 . . . . 114.8(8) no
    S2 P2 C41 C42 . . . . -119.9(7) no
    C36 P2 C41 C46 . . . . -173.4(7) no
    C47 P2 C41 C46 . . . . -64.0(8) no
    S2 P2 C41 C46 . . . . 61.3(8) no
    C46 C41 C42 C43 . . . . 1.3(13) no
    P2 C41 C42 C43 . . . . -177.5(7) no
    C41 C42 C43 C44 . . . . 0.2(14) no
    C42 C43 C44 C45 . . . . -0.9(15) no
    C43 C44 C45 C46 . . . . 0.1(15) no
    C44 C45 C46 C41 . . . . 1.4(15) no
    C42 C41 C46 C45 . . . . -2.1(14) no
    P2 C41 C46 C45 . . . . 176.8(7) no
    C36 P2 C47 C48 . . . . 68.5(7) no
    C41 P2 C47 C48 . . . . -41.2(8) no
    S2 P2 C47 C48 . . . . -165.1(6) no
    C36 P2 C47 C52 . . . . -112.4(7) no
    C41 P2 C47 C52 . . . . 137.9(7) no
    S2 P2 C47 C52 . . . . 14.0(8) no
    C52 C47 C48 C49 . . . . 2.3(12) no
    P2 C47 C48 C49 . . . . -178.6(6) no
    C47 C48 C49 C50 . . . . -1.6(13) no
    C48 C49 C50 C51 . . . . 2.0(13) no
    C49 C50 C51 C52 . . . . -3.2(14) no
    C50 C51 C52 C47 . . . . 3.9(13) no
    C48 C47 C52 C51 . . . . -3.5(12) no
    P2 C47 C52 C51 . . . . 177.4(7) no
data_global
_journal_date_recd_electronic     2009-09-08
_journal_date_accepted     2009-09-09
_journal_name_full     'Acta Crystallographica, Section E'
_journal_year     2009
_journal_volume     65
_journal_issue     10
_journal_page_first     m1210
_journal_page_last     m1210
_journal_paper_category     QM
_journal_coeditor_code     DN2483
_publ_contact_author_name     'Petr Stepnicka'
_publ_contact_author_address
;
Department of Inorganic Chemistry
Faculty of Science
Charles University in Prague
Hlavova 2030
12840 Prague 2
Czech Republic
;
_publ_contact_author_email     stepnic@natur.cuni.cz
_publ_contact_author_fax     '+420 221 951 253'
_publ_contact_author_phone     '+420 221 951 260'
_publ_section_title
;
1'-(Diphenylthiophosphoryl)-1-bromoferrocene
;
loop_
    _publ_author_name
    _publ_author_address
    '\<St\<epni\<cka, Petr'
;
Department of Inorganic Chemistry
Faculty of Science
Charles University in Prague
Hlavova 2030
12840 Prague 2
Czech Republic
;
    'Schulz, Ji\<r\'i'
;
Department of Inorganic Chemistry
Faculty of Science
Charles University in Prague
Hlavova 2030
12840 Prague 2
Czech Republic
;
    'C\'isa\<rov\'a, Ivana'
;
Department of Inorganic Chemistry
Faculty of Science
Charles University in Prague
Hlavova 2030
12840 Prague 2
Czech Republic
;
