# Supplementary material for: 1-Bromo-1′-(diphenyl­thio­phosphor­yl)­ferrocene
Source: Acta Crystallogr Sect E Struct Rep Online. 2009 Sep 12;65(Pt 10):m1210. doi: 10.1107/S1600536809036459 (PMC2970171; doi:10.1107/S1600536809036459)
Supplement: Supplementary file 2 [file e-65-m1210-Isup2.hkl]

# 
# h,k,l, Fc-squared, Fo-squared, sigma(Fo-squared) and status flag 
# 
data_I
_shelx_title ' js-5, 150 K, P21/n' 
_shelx_refln_list_code          4 
_shelx_F_calc_maximum      648.96 
_exptl_crystal_F_000      1936.00 
_reflns_d_resolution_high  0.8392 
 
loop_ 
 _symmetry_equiv_pos_as_xyz 
 'x, y, z' 
 '-x+1/2, y+1/2, -z+1/2' 
 '-x, -y, -z' 
 'x-1/2, -y-1/2, z-1/2' 
 
_cell_length_a    13.3590 
_cell_length_b    17.3446 
_cell_length_c    17.0297 
_cell_angle_alpha  90.000 
_cell_angle_beta  102.460 
_cell_angle_gamma  90.000 
 
_shelx_F_squared_multiplier     1.000 
 
loop_ 
 _refln_index_h 
 _refln_index_k 
 _refln_index_l 
 _refln_F_squared_calc 
 _refln_F_squared_meas 
 _refln_F_squared_sigma 
 _refln_observed_status 
   2   0   0   148153.61   169825.31   2355.90 o 
   4   0   0    54587.75    51895.37    975.98 o 
   6   0   0    25094.56    24900.20    400.68 o 
   8   0   0     1734.28     2375.47    120.17 o 
  10   0   0      460.35      541.11    113.60 o 
  12   0   0     4629.46     4853.57    228.33 o 
  14   0   0    10115.66    10716.11    959.32 o 
   1   1   0     9666.58     7892.77    102.51 o 
   2   1   0    55373.10    57435.25    741.65 o 
   3   1   0    42257.45    40069.47    501.17 o 
   4   1   0       80.51      400.26     44.17 o 
   5   1   0       79.30      273.97     47.39 o 
   6   1   0      554.08     1016.20     61.86 o 
   7   1   0    17463.64    16287.20    281.03 o 
   8   1   0     5919.88     7772.11    138.31 o 
   9   1   0    18001.02    19338.49    377.13 o 
  10   1   0     6245.87     6930.15    151.96 o 
  11   1   0     1117.87     1244.06    115.86 o 
  12   1   0       97.76       30.95    110.58 o 
  13   1   0      237.90      181.18    131.13 o 
  14   1   0       69.31      159.03    171.73 o 
  15   1   0     1963.44     2129.44    248.01 o 
   0   2   0    48390.90    40398.71    553.46 o 
   1   2   0    28240.98    23904.26    315.38 o 
   2   2   0    26297.12    27045.36    379.04 o 
   3   2   0    11920.39    11604.59    183.07 o 
   4   2   0       48.41      325.74     40.81 o 
   5   2   0     4358.68     3000.58     77.20 o 
   6   2   0     2432.24     2226.51     74.44 o 
   7   2   0    13450.94    14701.74    243.11 o 
   8   2   0        5.92      155.41     80.96 o 
   9   2   0     3476.98     3761.18    104.28 o 
  10   2   0     1520.56     1304.88     82.35 o 
  11   2   0      144.17      186.58     76.93 o 
  12   2   0      537.61      520.06    106.21 o 
  13   2   0     2066.53     1682.09    154.07 o 
  14   2   0      565.07      697.33    183.05 o 
  15   2   0       31.55      521.66    258.23 o 
   1   3   0      146.75      189.19     28.48 o 
   2   3   0    50103.95    41635.14    509.65 o 
   3   3   0     9150.11    10276.65    135.27 o 
   4   3   0     6788.29     5319.41     91.16 o 
   5   3   0    10588.09    12468.27    168.33 o 
   6   3   0     2653.49     3948.98     86.57 o 
   7   3   0     1554.40     1903.05     93.64 o 
   8   3   0     1368.16     1918.02     81.03 o 
   9   3   0       52.43       31.15     76.83 o 
  10   3   0     4827.74     5538.68    149.69 o 
  11   3   0       17.89     -113.91    113.91 o 
  12   3   0      441.77      528.22    138.04 o 
  13   3   0       94.24       44.42    161.60 o 
  14   3   0      530.48      637.24    207.07 o 
  15   3   0      137.10      152.52    275.84 o 
   0   4   0   221376.70   196046.09   4081.98 o 
   1   4   0      768.29      484.61     49.66 o 
   2   4   0    41883.66    41013.62    429.39 o 
   3   4   0     1033.80      929.20     45.88 o 
   4   4   0     6655.44     5925.41    130.69 o 
   5   4   0     7669.67     6688.55    161.07 o 
   6   4   0     4905.90     4109.35     91.27 o 
   7   4   0      776.60      927.89     72.97 o 
   8   4   0     2373.73     2347.56     88.84 o 
   9   4   0      180.77      171.75     80.27 o 
  10   4   0      119.74      203.85    106.04 o 
  11   4   0      300.98      411.29     82.97 o 
  12   4   0      549.54      439.91    143.37 o 
  13   4   0       91.64     -181.43    181.43 o 
  14   4   0      592.45      635.27    213.97 o 
  15   4   0      268.86       92.61    368.56 o 
   1   5   0     3033.99     2423.92     65.88 o 
   2   5   0     1911.53     1521.00     64.72 o 
   3   5   0     9521.33     8228.00    192.11 o 
   4   5   0      195.24      221.42     64.68 o 
   5   5   0     3843.53     4270.31     96.74 o 
   6   5   0      663.04      700.48     71.42 o 
   7   5   0      892.34      727.55     89.24 o 
   8   5   0      894.47      606.84     96.14 o 
   9   5   0     2425.87     2161.94    127.60 o 
  10   5   0      247.93      322.41     72.25 o 
  11   5   0      943.07      885.35     76.51 o 
  12   5   0        9.38       65.72    150.82 o 
  13   5   0       49.19      417.34    199.51 o 
  14   5   0       22.50     -260.31    260.31 o 
  15   5   0      300.37      740.34    311.63 o 
   0   6   0     3938.88     3675.78    105.89 o 
   1   6   0       45.97      173.09     32.01 o 
   2   6   0       30.51       43.96     57.08 o 
   3   6   0      992.37      792.20     46.64 o 
   4   6   0      206.56      113.03     66.23 o 
   5   6   0      168.09      134.36     45.44 o 
   6   6   0      561.66      670.86     88.59 o 
   7   6   0     1357.55     1336.46     83.87 o 
   8   6   0       31.90        1.02     85.18 o 
   9   6   0      995.23      816.87     96.53 o 
  10   6   0        1.56       30.94     90.31 o 
  11   6   0       33.95      132.18    100.60 o 
  12   6   0       85.62      -67.21    159.07 o 
  13   6   0        1.35      195.88    218.96 o 
  14   6   0      283.97      725.30    286.13 o 
   1   7   0       87.17       49.57     44.45 o 
   2   7   0       83.33      -22.43     62.08 o 
   3   7   0      259.43      271.39     77.11 o 
   4   7   0        9.72      134.32     52.48 o 
   5   7   0       15.93        8.68     63.99 o 
   6   7   0       23.90       74.13     59.11 o 
   7   7   0       61.87       15.52     67.82 o 
   8   7   0      547.92      526.71     95.03 o 
   9   7   0       82.16      126.23     75.31 o 
  10   7   0      917.40     1061.97    105.12 o 
  11   7   0       88.64       54.75     91.17 o 
  12   7   0        4.34      155.38    162.77 o 
  13   7   0      206.62      608.29    282.99 o 
  14   7   0      498.91      855.92    463.76 o 
   0   8   0       13.44       -1.74     70.01 o 
   1   8   0      506.10      310.39     37.07 o 
   2   8   0        0.45       19.36     55.52 o 
   3   8   0        2.59       44.39     66.22 o 
   4   8   0      218.04      250.74     45.91 o 
   5   8   0       19.76      205.95     82.01 o 
   6   8   0      677.95      696.31     65.65 o 
   7   8   0       10.07      126.79     67.09 o 
   8   8   0      293.83      263.76     72.75 o 
   9   8   0      155.49      219.34    123.54 o 
  10   8   0     1255.95     1074.61    125.66 o 
  11   8   0        2.02      145.29    119.85 o 
  12   8   0       98.37       52.39    203.83 o 
  13   8   0      280.23      546.88    282.96 o 
  14   8   0      271.36      398.99    554.07 o 
   1   9   0     2214.78     1854.66     72.86 o 
   2   9   0    10820.55     9351.36    179.21 o 
   3   9   0    12650.75    12326.39    298.97 o 
   4   9   0     2700.19     2366.39    131.65 o 
   5   9   0     6684.53     6149.02    213.70 o 
   6   9   0       50.21       41.91     54.69 o 
   7   9   0      143.17      156.51     67.90 o 
   8   9   0       30.20       19.97     78.05 o 
   9   9   0       29.44      -57.55     90.27 o 
  10   9   0      662.48      585.48    107.48 o 
  11   9   0      722.77      944.70    156.30 o 
  12   9   0      972.06     1167.06    235.69 o 
  13   9   0       12.09     -264.83    264.83 o 
   0  10   0    45946.42    46565.70    690.44 o 
   1  10   0      609.94      453.85     44.37 o 
   2  10   0     1489.76     1401.70     83.51 o 
   3  10   0     7957.39     8303.49    220.70 o 
   4  10   0    10506.60     9920.99    203.45 o 
   5  10   0     8328.84     7957.53    192.66 o 
   6  10   0     1708.49     1505.26     81.46 o 
   7  10   0       37.27       40.86     76.54 o 
   8  10   0      287.01      320.24     79.13 o 
   9  10   0     2754.43     2535.36    112.60 o 
  10  10   0      599.94      729.81    115.89 o 
  11  10   0     4882.39     5066.63    246.69 o 
  12  10   0      697.96      714.70    190.99 o 
  13  10   0      319.97      589.31    418.23 o 
   1  11   0     4536.87     4694.75     97.25 o 
   2  11   0     1248.52     1595.16     98.80 o 
   3  11   0     6529.49     6255.17    156.38 o 
   4  11   0      753.50      846.07    120.36 o 
   5  11   0      233.04      373.93    107.45 o 
   6  11   0      130.35      263.40     93.92 o 
   7  11   0    10151.84    10848.47    180.84 o 
   8  11   0     3824.54     3811.28    144.43 o 
   9  11   0     1069.69      666.12    153.40 o 
  10  11   0      140.62      450.51    152.37 o 
  11  11   0      677.27     1020.03    221.60 o 
  12  11   0     4016.63     4173.28    346.08 o 
  13  11   0      785.54      713.77    311.58 o 
   0  12   0     3898.59     3765.71    206.62 o 
   1  12   0     5088.46     5528.27    113.76 o 
   2  12   0       55.23      247.95     85.20 o 
   3  12   0     3153.43     3105.35    134.25 o 
   4  12   0     2049.16     1852.20    124.52 o 
   5  12   0     7514.84     7680.41    224.35 o 
   6  12   0     1410.10     1418.21    117.06 o 
   7  12   0      901.44      686.99    103.41 o 
   8  12   0     4198.00     4285.25    123.99 o 
   9  12   0     2806.19     2539.98    131.04 o 
  10  12   0    10647.74    11677.60    378.69 o 
  11  12   0     3483.20     3229.48    284.08 o 
  12  12   0      777.69      816.10    467.34 o 
   1  13   0     1601.69     1684.14     63.62 o 
   2  13   0     2516.05     2728.93    130.92 o 
   3  13   0     5888.47     6359.11    178.50 o 
   4  13   0      739.89      567.26     96.74 o 
   5  13   0    22894.13    26013.76    498.17 o 
   6  13   0     1287.45     1368.83    177.38 o 
   7  13   0     6198.35     6578.29    258.99 o 
   8  13   0      621.74      623.53    217.92 o 
   9  13   0     2100.08     1699.87    211.15 o 
  10  13   0       50.11      175.12    139.33 o 
  11  13   0       67.97      346.59    199.99 o 
  12  13   0      103.86     -103.72    454.19 o 
   0  14   0     4575.61     5417.48    517.43 o 
   1  14   0     1340.74     1260.60     68.38 o 
   2  14   0        7.30      -46.75     90.89 o 
   3  14   0      502.40      564.65    117.11 o 
   4  14   0     3790.36     3581.70    154.50 o 
   5  14   0     5627.23     5633.89    192.41 o 
   6  14   0      461.23      489.80    117.88 o 
   7  14   0      108.66      319.08    178.28 o 
   8  14   0     2472.46     2471.69    346.99 o 
   9  14   0     1170.76      961.35    250.56 o 
  10  14   0      992.59      777.58    392.65 o 
  11  14   0      899.63     1043.50    445.31 o 
   1  15   0      509.82      843.95    187.58 o 
   2  15   0      579.81      529.36     97.04 o 
   3  15   0     2317.33     2083.82    125.41 o 
   4  15   0      567.77      545.10    114.19 o 
   5  15   0     1190.51     1013.04    128.47 o 
   6  15   0     2525.88     2717.97    177.93 o 
   7  15   0       14.62     -189.74    189.74 o 
   8  15   0     4232.42     4398.92    280.84 o 
   9  15   0       66.61     -303.40    303.40 o 
  10  15   0       11.32     -351.94    853.79 o 
   0  16   0      299.43      312.07    113.98 o 
   1  16   0      931.86     1148.89    108.78 o 
   2  16   0        1.59     -105.77    105.77 o 
   3  16   0     2760.61     2798.56    194.23 o 
   4  16   0     1419.25     1455.39    135.16 o 
   5  16   0     5113.56     4864.93    250.36 o 
   6  16   0     3951.26     3788.85    249.11 o 
   7  16   0      565.71      480.78    250.85 o 
   8  16   0      291.31      306.53    243.46 o 
   9  16   0     3754.69     3255.17    568.89 o 
   1  17   0       55.42      -99.57    160.14 o 
   2  17   0       79.28      128.77    115.12 o 
   3  17   0      831.60      718.20    138.22 o 
   4  17   0      147.92      513.04    155.76 o 
   5  17   0     1411.86      883.32    198.60 o 
   6  17   0       35.24     -252.16    252.16 o 
   7  17   0     2697.14     2079.81    304.65 o 
   8  17   0      134.60      197.50    360.82 o 
   0  18   0      144.19      152.11     99.55 o 
   1  18   0       84.60       76.80    162.72 o 
   2  18   0        1.74       42.73    149.59 o 
   3  18   0       67.82      -73.75    160.93 o 
   4  18   0        6.98       36.41    190.43 o 
   5  18   0       45.64      -37.19    244.89 o 
   6  18   0      124.05      -10.95    265.80 o 
   7  18   0      417.72      717.29    266.35 o 
   1  19   0       25.06      -53.73    263.40 o 
   2  19   0       46.73      109.77    250.03 o 
   3  19   0       19.52       44.54    198.81 o 
   4  19   0       45.49     -221.10    221.10 o 
   5  19   0      287.97     -245.54    273.88 o 
   6  19   0      274.63       96.96    267.37 o 
   0  20   0       24.75      215.06    574.83 o 
   1  20   0      139.51       98.52    189.71 o 
   2  20   0        1.91     -160.64    198.26 o 
   3  20   0        4.87      148.54    238.66 o 
 -15   0   1      323.66      602.00    285.49 o 
 -13   0   1      122.99      279.76    189.18 o 
 -11   0   1      345.01      247.22    127.54 o 
  -9   0   1       17.09       27.29    106.42 o 
  -7   0   1       10.76        5.67     98.47 o 
  -5   0   1      166.46      345.50     79.00 o 
  -3   0   1       49.73      111.21     57.16 o 
  -1   0   1       18.12      125.63     31.36 o 
   5   0   1      504.99      242.03     74.30 o 
   7   0   1      681.41      627.38    158.64 o 
   9   0   1     1640.53      985.42    401.47 o 
  11   0   1      806.54      638.12    213.30 o 
  13   0   1      107.31       57.56    212.23 o 
  15   0   1      446.31      492.84    788.60 o 
 -15   1   1       38.32     -111.10    217.79 o 
 -14   1   1     1726.36     1568.44    180.70 o 
 -13   1   1      611.67      698.64    137.38 o 
 -12   1   1      145.38      381.97     98.93 o 
 -11   1   1      146.30       57.71     85.43 o 
 -10   1   1      553.60      440.51     81.26 o 
  -9   1   1      188.68      207.02     73.74 o 
  -8   1   1      786.92      747.47     78.89 o 
  -7   1   1      547.28      432.04     60.25 o 
  -6   1   1      345.30      194.30     65.90 o 
  -5   1   1       73.66       28.34     74.39 o 
  -4   1   1     1823.70     1521.81     70.81 o 
  -3   1   1     1037.88      931.67     46.30 o 
  -2   1   1     1569.54      835.64     35.17 o 
  -1   1   1      829.90      851.21     50.85 o 
   0   1   1       46.65      113.93     74.30 o 
   1   1   1     4313.57     3382.58     58.46 o 
   2   1   1     9906.45     6779.16    108.07 o 
   3   1   1     3492.25     2632.13     75.18 o 
   4   1   1      474.80      287.94     37.08 o 
   5   1   1     1528.44     1256.31     69.47 o 
   6   1   1      541.23      436.12     46.93 o 
   7   1   1      142.68      210.70     48.52 o 
   8   1   1      419.49      450.82     58.70 o 
   9   1   1      435.41      349.00     70.22 o 
  10   1   1      337.52      428.20     83.66 o 
  11   1   1     1006.05      956.05    106.83 o 
  12   1   1      165.70       84.16    105.42 o 
  13   1   1      103.24       82.03    141.83 o 
  14   1   1        9.23      207.83    187.73 o 
  15   1   1      303.35      141.71    302.90 o 
 -15   2   1       77.03      450.22    313.17 o 
 -14   2   1     1534.79     1327.72    174.79 o 
 -13   2   1     3017.19     2949.60    282.54 o 
 -12   2   1        2.24       18.62     96.09 o 
 -11   2   1      197.39      108.89    102.00 o 
 -10   2   1     3164.53     2788.78    102.41 o 
  -9   2   1     1343.88     1301.29     86.37 o 
  -8   2   1      348.01      332.62     62.36 o 
  -7   2   1     5496.30     4727.56    116.57 o 
  -6   2   1     1293.31     1104.56     62.30 o 
  -5   2   1     1183.46      736.61     60.56 o 
  -4   2   1      810.23      656.39     52.53 o 
  -3   2   1    24776.90    19016.94    228.41 o 
  -2   2   1     2620.20     2202.26     66.42 o 
  -1   2   1    12575.01     9007.15    118.79 o 
   0   2   1     8650.07     6284.91    144.31 o 
   1   2   1     3294.06     1544.61     45.12 o 
   2   2   1    11333.27     9127.62    160.33 o 
   3   2   1     1304.17     1396.93     51.01 o 
   4   2   1     1488.58     1404.75     59.15 o 
   5   2   1     6376.74     4561.02     91.97 o 
   6   2   1       14.20       51.04     55.75 o 
   7   2   1    18439.25    16639.19    272.28 o 
   8   2   1      179.59      231.04     53.07 o 
   9   2   1      679.57      720.31     75.92 o 
  10   2   1      209.59      135.28     91.04 o 
  11   2   1      951.96     1041.60    106.47 o 
  12   2   1       62.61      -31.12    108.01 o 
  13   2   1      143.15      139.29     97.20 o 
  14   2   1       98.96     -177.82    247.06 o 
  15   2   1      107.66       35.34    360.94 o 
 -15   3   1      354.33      733.72    280.80 o 
 -14   3   1      417.67      395.27    177.26 o 
 -13   3   1     2975.84     2722.63    255.42 o 
 -12   3   1     3708.94     3678.93    132.00 o 
 -11   3   1        1.44        2.30     80.24 o 
 -10   3   1    19564.71    21228.66    331.61 o 
  -9   3   1     1221.20     1314.45     91.14 o 
  -8   3   1     4991.67     6106.85    125.13 o 
  -7   3   1     2508.60     2758.00     85.68 o 
  -6   3   1      639.60      305.96     57.11 o 
  -5   3   1     8974.39    10377.59    236.10 o 
  -4   3   1      409.27      697.82     52.55 o 
  -3   3   1     4770.20     4584.06    119.54 o 
  -2   3   1    32250.02    23222.39    420.03 o 
  -1   3   1      479.68      932.09     38.68 o 
   0   3   1     1818.88      963.05     34.74 o 
   1   3   1     5707.08     5248.96     95.90 o 
   2   3   1    32385.81    27931.41    372.74 o 
   3   3   1     2851.71     2661.79     83.14 o 
   4   3   1    36230.42    30028.41    341.15 o 
   5   3   1       28.70       -4.26     48.17 o 
   6   3   1     6486.93     6777.90    149.28 o 
   7   3   1      885.19      905.43     73.06 o 
   8   3   1      489.75      292.75     72.74 o 
   9   3   1       90.19       21.53    119.05 o 
  10   3   1      667.42      763.72     93.77 o 
  11   3   1        0.88       -2.46    101.82 o 
  12   3   1       81.49       40.82     80.87 o 
  13   3   1       27.79       98.30    130.58 o 
  14   3   1       18.35      259.64    215.72 o 
  15   3   1      149.30      742.25    321.32 o 
 -15   4   1       83.62      -20.86    258.87 o 
 -14   4   1     1612.36     1535.22    238.31 o 
 -13   4   1     1585.97     1248.64    183.46 o 
 -12   4   1     3540.56     3610.56    205.54 o 
 -11   4   1      958.94      982.36    107.03 o 
 -10   4   1     1012.03     1204.74    107.78 o 
  -9   4   1     3550.44     3377.19    123.05 o 
  -8   4   1      797.64     1182.09     84.19 o 
  -7   4   1     2287.95     2122.36    107.14 o 
  -6   4   1        6.15      243.72     56.85 o 
  -5   4   1      400.86      215.67     50.73 o 
  -4   4   1     5479.61     4386.01     96.69 o 
  -3   4   1    19850.61    17282.45    251.80 o 
  -2   4   1    69309.09    76236.66    849.32 o 
  -1   4   1      712.94     1434.24     71.35 o 
   0   4   1   216830.28   206506.95   2446.08 o 
   1   4   1    18748.13    15072.59    222.08 o 
   2   4   1    15151.79    13444.46    169.38 o 
   3   4   1     5815.21     6031.25     90.34 o 
   4   4   1    17733.28    18222.37    225.88 o 
   5   4   1    27364.74    27021.72    356.48 o 
   6   4   1    22868.15    23465.89    298.09 o 
   7   4   1    23511.90    24063.67    320.24 o 
   8   4   1      523.68      362.40     87.90 o 
   9   4   1     2114.36     2423.33    126.91 o 
  10   4   1       29.02      -38.64    112.26 o 
  11   4   1      217.62      359.20    147.18 o 
  12   4   1     1911.94     1694.14    157.21 o 
  13   4   1      360.60      -24.65    190.12 o 
  14   4   1       88.11     -185.92    250.83 o 
  15   4   1      273.29       80.27    340.37 o 
 -15   5   1      388.61      972.15    290.00 o 
 -14   5   1      896.36     1448.53    295.07 o 
 -13   5   1       14.24       99.95    169.87 o 
 -12   5   1     1010.86     1029.69    140.15 o 
 -11   5   1       61.98      -19.23    121.39 o 
 -10   5   1      127.09      124.23     84.12 o 
  -9   5   1     1092.68      964.98    136.34 o 
  -8   5   1     2740.25     2707.77     99.37 o 
  -7   5   1      142.06      104.03     58.27 o 
  -6   5   1     3129.93     3170.39     95.81 o 
  -5   5   1     1201.98     2274.05     69.74 o 
  -4   5   1     3137.16     3462.11     87.46 o 
  -3   5   1     7123.92     6446.57    134.16 o 
  -2   5   1    20356.28    19758.74    278.05 o 
  -1   5   1     2042.68      932.46     44.98 o 
   0   5   1    33024.81    34829.15    373.56 o 
   1   5   1    31703.98    36265.82    466.38 o 
   2   5   1       16.50      326.87     37.47 o 
   3   5   1    86247.87    84596.66    855.63 o 
   4   5   1      155.35      402.00     55.64 o 
   5   5   1    20795.84    22024.43    272.93 o 
   6   5   1     3785.46     4509.44    102.04 o 
   7   5   1     6851.01     6382.88    137.67 o 
   8   5   1     1813.98     2240.17    109.95 o 
   9   5   1     8227.69     8539.47    205.91 o 
  10   5   1      163.16       83.86    114.87 o 
  11   5   1     2120.19     2045.71    143.78 o 
  12   5   1     3803.26     3802.68    218.47 o 
  13   5   1      941.13      483.17    231.20 o 
  14   5   1     1395.11     1169.82    720.95 o 
 -15   6   1      942.96      590.05    538.33 o 
 -14   6   1     8475.74     8321.50    854.53 o 
 -13   6   1     6028.48     5928.92    314.98 o 
 -12   6   1     3273.17     3429.95    206.56 o 
 -11   6   1     4770.31     4961.71    208.89 o 
 -10   6   1      362.02      569.75    109.75 o 
  -9   6   1      111.74      334.75    108.57 o 
  -8   6   1     1510.75     1567.14     77.40 o 
  -7   6   1     2013.74     2006.54     81.79 o 
  -6   6   1     6086.45     7045.22    129.38 o 
  -5   6   1    10213.43    12556.39    190.16 o 
  -4   6   1     4003.40     2371.80     72.39 o 
  -3   6   1     3227.22     4077.77    109.34 o 
  -2   6   1    10861.10    15595.16    234.74 o 
  -1   6   1     3508.49     5255.70     79.49 o 
   0   6   1   137156.14   143488.70   1733.32 o 
   1   6   1     5858.01     6307.86    101.07 o 
   2   6   1    17679.77    15417.34    189.64 o 
   3   6   1     4619.16     5410.67     98.08 o 
   4   6   1     3908.65     3782.78    121.82 o 
   5   6   1     1761.32     1781.57     71.22 o 
   6   6   1     9411.87     8762.45    157.39 o 
   7   6   1    13609.14    15562.33    243.68 o 
   8   6   1     2416.83     2823.04    116.65 o 
   9   6   1     1629.28     1589.47     98.71 o 
  10   6   1    10729.27    11583.03    280.65 o 
  11   6   1       72.99      -48.41    127.73 o 
  12   6   1      163.36      248.78    161.24 o 
  13   6   1     2334.07     2004.86    256.82 o 
  14   6   1      127.10      324.49    325.11 o 
 -14   7   1     2450.65     2645.78    489.27 o 
 -13   7   1       38.98       17.63    238.85 o 
 -12   7   1     2061.10     2135.40    170.73 o 
 -11   7   1      277.16      192.40    122.34 o 
 -10   7   1    16324.11    18805.98    339.56 o 
  -9   7   1     4928.09     5130.73    143.89 o 
  -8   7   1     3932.70     4412.14    125.93 o 
  -7   7   1    20461.08    21712.44    267.68 o 
  -6   7   1      639.13      821.27     75.35 o 
  -5   7   1    45571.38    53617.54    594.07 o 
  -4   7   1     2199.74     3268.08     65.26 o 
  -3   7   1      699.01     1860.18     87.45 o 
  -2   7   1    27667.77    30121.58    410.77 o 
  -1   7   1      201.53     1307.25     62.54 o 
   0   7   1     4360.41     4654.66     98.67 o 
   1   7   1     1632.99     2340.48     72.81 o 
   2   7   1    38894.21    43672.13    417.22 o 
   3   7   1     7178.91     5964.92    119.21 o 
   4   7   1    63497.73    69572.02    806.34 o 
   5   7   1      464.34      529.91     85.03 o 
   6   7   1    10666.79    12022.63    196.60 o 
   7   7   1     5189.44     5656.09    165.40 o 
   8   7   1     1247.80     1300.36     87.78 o 
   9   7   1     5381.27     5803.33    163.15 o 
  10   7   1     1398.15     1494.66    100.44 o 
  11   7   1      155.99      260.02    133.98 o 
  12   7   1     2861.11     2470.55    197.25 o 
  13   7   1      514.97      756.42    283.61 o 
  14   7   1      230.22      470.97    331.73 o 
 -14   8   1      363.97      251.81    273.16 o 
 -13   8   1     3190.83     3283.53    464.58 o 
 -12   8   1      156.01      -96.57    181.31 o 
 -11   8   1      103.55      222.53    105.95 o 
 -10   8   1      361.74      103.79    127.40 o 
  -9   8   1     3711.01     3785.30    132.55 o 
  -8   8   1     2382.05     2674.44    103.51 o 
  -7   8   1     5113.72     5407.10    117.79 o 
  -6   8   1       36.40      128.01     78.57 o 
  -5   8   1      283.48      230.98     45.12 o 
  -4   8   1    24959.37    27402.16    382.62 o 
  -3   8   1    12468.91    12729.94    263.60 o 
  -2   8   1    32455.50    37086.79    605.46 o 
  -1   8   1     3909.47     4545.03     96.58 o 
   0   8   1     1065.73     1843.32     62.29 o 
   1   8   1     4519.72     2535.82     67.56 o 
   2   8   1      423.95      221.44     37.21 o 
   3   8   1     2721.68     2972.45     70.39 o 
   4   8   1     6815.55     8189.63    141.27 o 
   5   8   1    19758.75    20706.66    278.46 o 
   6   8   1    12716.64    15329.23    254.83 o 
   7   8   1    29806.91    32963.57    441.86 o 
   8   8   1     4986.28     5223.29    139.19 o 
   9   8   1     2505.92     2376.04    145.02 o 
  10   8   1    13099.53    14069.56    297.34 o 
  11   8   1     1913.49     1797.41    164.31 o 
  12   8   1     3932.17     3241.95    254.78 o 
  13   8   1     1730.83     1832.06    305.07 o 
  14   8   1      215.13       53.41    314.89 o 
 -14   9   1      198.11       62.02    436.48 o 
 -13   9   1      192.00      178.59    316.45 o 
 -12   9   1      119.99      250.28    189.09 o 
 -11   9   1      186.11        9.36    101.11 o 
 -10   9   1     1120.32     1189.26    111.71 o 
  -9   9   1      113.08      103.36     82.81 o 
  -8   9   1      521.84      636.51    130.24 o 
  -7   9   1     3759.86     3797.63     99.86 o 
  -6   9   1     3349.74     3062.10    103.74 o 
  -5   9   1    25020.23    29185.25    424.85 o 
  -4   9   1     1325.79     1692.20    102.60 o 
  -3   9   1    16943.22    19251.16    299.14 o 
  -2   9   1    49969.21    52287.66    731.08 o 
  -1   9   1      135.17      330.55     40.06 o 
   0   9   1    24813.51    25877.13    298.31 o 
   1   9   1     5029.14     4874.27     96.44 o 
   2   9   1     4256.10     4100.62     72.24 o 
   3   9   1    18050.24    19719.30    223.22 o 
   4   9   1     5968.71     4765.27     94.80 o 
   5   9   1     7354.52     8366.04    211.32 o 
   6   9   1       30.31      116.59     63.30 o 
   7   9   1       64.44      191.92     87.69 o 
   8   9   1      195.55      128.31     70.41 o 
   9   9   1      567.98      589.55     92.21 o 
  10   9   1       18.25       88.70    104.79 o 
  11   9   1      723.83      744.50    160.48 o 
  12   9   1      652.91      453.40    233.04 o 
  13   9   1      259.73      100.40    268.41 o 
 -13  10   1     1364.13     1281.94    484.84 o 
 -12  10   1      111.19        2.39    159.52 o 
 -11  10   1     2977.05     2832.38    246.58 o 
 -10  10   1       32.93      -28.63    104.94 o 
  -9  10   1     2322.67     2346.24    119.70 o 
  -8  10   1      125.27      174.22     70.76 o 
  -7  10   1      738.24      759.77     73.26 o 
  -6  10   1      184.15      274.00     77.91 o 
  -5  10   1     9684.27    10144.82    217.75 o 
  -4  10   1     1306.64     1240.90    120.09 o 
  -3  10   1    15002.81    16241.97    336.96 o 
  -2  10   1     7508.62     7970.15    164.49 o 
  -1  10   1       27.07      141.27     38.09 o 
   0  10   1    20741.81    23202.10    357.81 o 
   1  10   1      224.22      178.20     56.98 o 
   2  10   1      504.13      740.78     65.08 o 
   3  10   1     2454.26     3135.33    113.88 o 
   4  10   1     7182.12     6752.98    163.94 o 
   5  10   1     3242.38     3011.17    104.20 o 
   6  10   1     3994.36     3533.62     94.43 o 
   7  10   1      303.12      451.11     80.45 o 
   8  10   1       78.26      208.78    113.16 o 
   9  10   1     1134.98     1170.44    115.25 o 
  10  10   1      118.22      116.94    135.81 o 
  11  10   1     1557.80     1702.79    323.72 o 
  12  10   1       28.74      399.43    240.08 o 
  13  10   1       10.86       -2.50    279.29 o 
 -13  11   1      232.81      119.54    283.34 o 
 -12  11   1      101.74      233.42    214.10 o 
 -11  11   1      169.58       64.50    157.46 o 
 -10  11   1      403.32      318.09    143.18 o 
  -9  11   1      288.61      442.95    145.38 o 
  -8  11   1      179.34       95.52     88.00 o 
  -7  11   1     1410.94     1224.40     86.52 o 
  -6  11   1       11.30      -95.53     95.53 o 
  -5  11   1      231.17      144.75     92.10 o 
  -4  11   1       12.95      144.34     81.43 o 
  -3  11   1       26.37      -40.89     84.20 o 
  -2  11   1       38.06      158.71     81.62 o 
  -1  11   1      176.84      178.42     43.54 o 
   0  11   1     1124.69      925.00     73.27 o 
   1  11   1      480.02      645.86     65.87 o 
   2  11   1     4546.13     4673.26     94.38 o 
   3  11   1     1220.47      912.50     92.42 o 
   4  11   1     4879.76     4879.42    153.72 o 
   5  11   1      161.41      162.47     94.76 o 
   6  11   1       70.30       88.02     73.33 o 
   7  11   1     1723.20     1653.43     96.12 o 
   8  11   1        1.73       66.31     81.92 o 
   9  11   1     1097.80     1013.65    122.87 o 
  10  11   1     1789.47     1752.41    174.37 o 
  11  11   1      246.59      189.14    187.14 o 
  12  11   1     2981.27     2497.85    316.45 o 
 -12  12   1        4.07      311.92    294.25 o 
 -11  12   1      206.16     -158.31    237.45 o 
 -10  12   1        0.16        5.23    112.06 o 
  -9  12   1      594.92      653.70    141.15 o 
  -8  12   1      133.82      128.72     84.67 o 
  -7  12   1       65.55       83.46    131.87 o 
  -6  12   1      169.21      230.23    125.95 o 
  -5  12   1       78.94       48.34     93.29 o 
  -4  12   1      944.36      976.80    144.24 o 
  -3  12   1      122.66      323.32     89.12 o 
  -2  12   1     1283.67     1208.26     91.22 o 
  -1  12   1      963.04     1010.50     65.35 o 
   0  12   1       37.80       82.16     55.49 o 
   1  12   1      329.02      338.00     46.22 o 
   2  12   1       16.34       96.88     72.96 o 
   3  12   1      296.50      187.12     86.50 o 
   4  12   1        2.66       48.06     80.58 o 
   5  12   1      254.02      165.38    100.69 o 
   6  12   1      108.74      127.55    100.77 o 
   7  12   1     2245.76     2233.26    127.73 o 
   8  12   1      457.31      594.63    103.17 o 
   9  12   1      335.17      485.11    145.45 o 
  10  12   1     2017.46     1913.73    257.65 o 
  11  12   1        2.60      255.03    322.66 o 
  12  12   1     1172.79     1272.68    276.30 o 
 -12  13   1       22.05     -215.36    724.38 o 
 -11  13   1      130.95     -152.92    239.88 o 
 -10  13   1      516.51      436.36    251.15 o 
  -9  13   1        7.18       93.20    175.20 o 
  -8  13   1      383.81       78.44    106.95 o 
  -7  13   1       98.83      193.05    113.38 o 
  -6  13   1      325.29      356.34    113.58 o 
  -5  13   1       73.57       82.03    102.26 o 
  -4  13   1      398.53      457.20    101.85 o 
  -3  13   1      169.37       93.31     87.33 o 
  -2  13   1      160.77      254.95     89.35 o 
  -1  13   1      106.53       49.56     53.11 o 
   0  13   1        0.65      -53.45     58.63 o 
   1  13   1       14.23       21.11     44.92 o 
   2  13   1       25.13      -23.26    108.19 o 
   3  13   1      187.29      241.24     88.07 o 
   4  13   1       72.24      180.19    122.66 o 
   5  13   1      483.51      386.55    104.17 o 
   6  13   1      196.80      140.50    131.66 o 
   7  13   1      237.26       65.85    105.18 o 
   8  13   1      112.33        8.65    176.39 o 
   9  13   1       65.00      135.13    165.39 o 
  10  13   1      412.04      112.02    154.45 o 
  11  13   1      134.46       20.49    368.83 o 
 -11  14   1       67.65     -310.15    379.23 o 
 -10  14   1       99.09     -132.90    293.69 o 
  -9  14   1      480.19      520.48    200.93 o 
  -8  14   1        4.89      126.85    184.11 o 
  -7  14   1      329.62      374.58    126.79 o 
  -6  14   1      235.08      134.57    129.69 o 
  -5  14   1       38.15       33.55    109.50 o 
  -4  14   1      383.11      367.21    113.36 o 
  -3  14   1      763.68      666.97    106.47 o 
  -2  14   1      400.40      423.13     90.33 o 
  -1  14   1       21.44      -54.47     69.78 o 
   0  14   1        3.53      187.45     92.49 o 
   1  14   1      856.44      746.58     75.18 o 
   2  14   1      478.50      484.79     93.73 o 
   3  14   1      507.21      482.07    112.61 o 
   4  14   1      602.39      496.98    127.61 o 
   5  14   1       59.46      247.91    105.87 o 
   6  14   1       10.27        1.69    129.52 o 
   7  14   1       81.07      294.21    162.53 o 
   8  14   1      101.86      417.16    188.63 o 
   9  14   1       28.05      345.29    250.27 o 
  10  14   1      114.37     -305.54    305.54 o 
  11  14   1       40.72     -378.26    403.78 o 
 -10  15   1       28.36      591.61    329.11 o 
  -9  15   1      301.91      164.92    205.60 o 
  -8  15   1      811.70      803.23    226.65 o 
  -7  15   1      159.65      181.05    176.57 o 
  -6  15   1      732.59      853.27    153.18 o 
  -5  15   1      213.25      117.54     89.96 o 
  -4  15   1        0.57      -85.89    102.41 o 
  -3  15   1      143.24       37.44     94.34 o 
  -2  15   1      238.70      445.32     97.56 o 
  -1  15   1        2.88      179.94     78.08 o 
   0  15   1      621.41      688.24     68.11 o 
   1  15   1      207.26      426.39     72.71 o 
   2  15   1       56.13       83.82    123.94 o 
   3  15   1      168.18      101.76    103.58 o 
   4  15   1       30.14      -79.82    134.96 o 
   5  15   1      360.29      311.82    121.07 o 
   6  15   1        2.49       92.88     95.94 o 
   7  15   1      141.27      394.11    202.40 o 
   8  15   1      410.01      204.84    204.96 o 
   9  15   1      234.14      166.89    529.99 o 
  10  15   1       31.97     -212.66    289.08 o 
  -9  16   1     1228.28     1046.25    455.86 o 
  -8  16   1      375.35      524.43    327.70 o 
  -7  16   1      218.12      286.54    240.72 o 
  -6  16   1     1180.95     1292.58    194.87 o 
  -5  16   1     3168.34     2700.16    291.23 o 
  -4  16   1     1374.00     1391.17    143.42 o 
  -3  16   1     1639.41     1806.61    137.62 o 
  -2  16   1      186.15      300.18    103.98 o 
  -1  16   1      371.30      534.70    176.40 o 
   0  16   1       36.56      138.57     71.66 o 
   1  16   1       10.07       59.89     94.47 o 
   2  16   1      465.98      447.54    113.63 o 
   3  16   1      554.66      585.87    120.45 o 
   4  16   1       88.53      -95.19    116.85 o 
   5  16   1     1013.51      874.96    165.74 o 
   6  16   1      388.38      392.44    205.68 o 
   7  16   1       71.85        4.41    198.63 o 
   8  16   1      257.98       59.56    273.92 o 
   9  16   1     1146.28      983.86    505.45 o 
  -8  17   1      193.76      251.34    371.76 o 
  -7  17   1     4148.87     4125.11    533.46 o 
  -6  17   1      190.48       16.95    243.70 o 
  -5  17   1     2715.13     2932.67    269.93 o 
  -4  17   1      664.61      619.43    152.21 o 
  -3  17   1      330.29      516.64    148.94 o 
  -2  17   1      491.55      394.02    127.93 o 
  -1  17   1     1507.39     1854.85    176.26 o 
   0  17   1       89.74       43.28     99.45 o 
   1  17   1     1853.83     1895.86    199.36 o 
   2  17   1       10.18      141.94    126.37 o 
   3  17   1      176.54      188.56    135.51 o 
   4  17   1      909.79      810.08    228.40 o 
   5  17   1      317.81      296.21    304.41 o 
   6  17   1      395.02      380.70    333.76 o 
   7  17   1      989.16      863.77    413.72 o 
   8  17   1        0.91     -356.27    356.27 o 
  -7  18   1        8.65     -298.47    323.04 o 
  -6  18   1      729.48      585.94    497.55 o 
  -5  18   1      291.83       41.39    265.51 o 
  -4  18   1     5516.09     6033.39    328.66 o 
  -3  18   1      575.84      549.69    247.94 o 
  -2  18   1     4189.36     4897.42    351.84 o 
  -1  18   1      832.00      888.25    179.52 o 
   0  18   1        4.13       97.03    109.28 o 
   1  18   1     2825.15     2846.76    210.90 o 
   2  18   1     3268.99     3139.65    206.38 o 
   3  18   1     3341.57     2809.24    208.65 o 
   4  18   1      773.25      519.72    219.20 o 
   5  18   1      726.71      887.49    265.79 o 
   6  18   1      142.27      162.26    271.11 o 
   7  18   1       12.86       88.49    268.58 o 
  -6  19   1     4324.03     4099.63    379.71 o 
  -5  19   1     5579.94     5665.80    547.94 o 
  -4  19   1     1408.09     1587.50    290.14 o 
  -3  19   1       39.93      -35.58    203.09 o 
  -2  19   1       41.25     -175.87    196.72 o 
  -1  19   1      741.98      738.84    181.94 o 
   0  19   1      340.51      619.57    280.58 o 
   1  19   1      780.96      733.58    201.88 o 
   2  19   1      226.43      314.28    199.93 o 
   3  19   1       39.51      201.27    119.19 o 
   4  19   1       41.93      466.19    263.45 o 
   5  19   1       25.87     -258.93    297.88 o 
  -3  20   1     2799.48     2806.57    284.27 o 
  -2  20   1        1.33      438.18    192.84 o 
  -1  20   1      528.69      236.43    175.68 o 
   0  20   1      381.01      -71.20    260.74 o 
   1  20   1       10.98      -83.26    164.62 o 
   2  20   1     1194.88     1307.97    339.22 o 
   3  20   1        1.03       55.02    251.30 o 
 -14   0   2    11275.82    11076.07    569.72 o 
 -12   0   2     7402.88     9512.40    359.52 o 
 -10   0   2    14211.51    15113.29    328.03 o 
  -8   0   2    11165.60    10657.27    270.77 o 
  -6   0   2     5124.04     5140.11    157.97 o 
  -4   0   2   118478.62   120629.16   1751.18 o 
  -2   0   2     7543.52    16975.81    308.62 o 
   0   0   2    52983.74    55598.80   1191.42 o 
   2   0   2    40087.34    33985.00    650.62 o 
   4   0   2      760.89     1124.59    129.70 o 
   6   0   2    24650.49    23082.81    475.81 o 
   8   0   2     3472.66     3777.47    377.23 o 
  10   0   2     2434.11     2619.59    193.27 o 
  12   0   2       60.81      244.12    186.45 o 
  14   0   2     6123.30     6686.00    750.99 o 
 -15   1   2      106.02        9.16    201.30 o 
 -14   1   2       81.93      199.69    153.94 o 
 -13   1   2      530.66      441.67     91.89 o 
 -12   1   2     9048.82     9960.09    226.55 o 
 -11   1   2     5197.85     5199.59    144.87 o 
 -10   1   2    14585.97    15859.15    294.63 o 
  -9   1   2    18449.10    20528.54    330.20 o 
  -8   1   2    12945.17    14422.86    219.63 o 
  -7   1   2     9713.05    12715.27    250.12 o 
  -6   1   2     3713.29     3093.55     90.04 o 
  -5   1   2    31085.70    30074.50    421.76 o 
  -4   1   2      602.61      686.68     56.26 o 
  -3   1   2    15382.96    18913.31    236.58 o 
  -2   1   2       36.87      539.24     48.66 o 
  -1   1   2    16489.62    30283.03    455.81 o 
   0   1   2      950.78     2774.23     73.34 o 
   1   1   2    77960.50   102502.48   1296.51 o 
   2   1   2    87844.84   102236.98   1289.11 o 
   3   1   2    30578.96    27772.39    334.42 o 
   4   1   2    12151.85    11237.76    163.44 o 
   5   1   2    34248.92    31437.25    384.77 o 
   6   1   2       35.86       26.42     54.86 o 
   7   1   2       30.31      286.66     77.04 o 
   8   1   2     9312.71     9359.00    188.74 o 
   9   1   2     7888.87     8203.45    232.46 o 
  10   1   2     5113.14     5567.92    211.26 o 
  11   1   2     9388.19    10059.67    271.67 o 
  12   1   2      744.28      552.16    196.88 o 
  13   1   2     1699.63      870.74    177.05 o 
  14   1   2        4.84       30.65    215.94 o 
  15   1   2     1112.81      722.47    542.34 o 
 -15   2   2     2879.80     2338.52    295.82 o 
 -14   2   2      714.96      576.62    166.13 o 
 -13   2   2     5598.22     5777.98    194.05 o 
 -12   2   2     3730.76     4138.94    143.76 o 
 -11   2   2      436.37      297.38    112.28 o 
 -10   2   2     3164.99     3960.95    145.82 o 
  -9   2   2    24891.92    26819.74    367.67 o 
  -8   2   2     1010.97     1428.40     79.27 o 
  -7   2   2    83653.27    92617.94    946.70 o 
  -6   2   2      145.11      325.27     57.81 o 
  -5   2   2     8546.02     9307.27    138.50 o 
  -4   2   2     5166.54     4433.15    117.66 o 
  -3   2   2    88150.29    83457.99    898.80 o 
  -2   2   2     5925.54     4556.17     85.92 o 
  -1   2   2    29649.58    35046.83    523.03 o 
   0   2   2     5484.05     4701.78     90.72 o 
   1   2   2      903.38      521.18     42.16 o 
   2   2   2     4974.43     3244.46     69.92 o 
   3   2   2     8789.96     7505.51    128.63 o 
   4   2   2      545.01      825.57     57.20 o 
   5   2   2    51074.33    53838.65    571.56 o 
   6   2   2       34.66      199.51     55.17 o 
   7   2   2    90760.63    99035.37   1112.21 o 
   8   2   2      126.29      214.27     81.43 o 
   9   2   2     2871.37     3067.63    115.26 o 
  10   2   2     2693.86     3083.97    140.27 o 
  11   2   2     4249.76     4296.20    175.95 o 
  12   2   2     2239.50     2303.32    163.27 o 
  13   2   2     4454.90     4482.47    330.47 o 
  14   2   2        0.02       86.85    293.31 o 
  15   2   2       34.79      -91.17    425.01 o 
 -15   3   2        0.16     -231.56    273.09 o 
 -14   3   2      202.93      353.99    186.70 o 
 -13   3   2       94.42     -145.88    145.88 o 
 -12   3   2     5996.66     5422.43    206.82 o 
 -11   3   2      131.74      212.07    108.28 o 
 -10   3   2    19616.10    21592.40    357.94 o 
  -9   3   2      966.36      923.59    124.17 o 
  -8   3   2     9974.50    10682.61    190.63 o 
  -7   3   2      204.60       71.13     64.75 o 
  -6   3   2     2288.24     1156.57     71.75 o 
  -5   3   2     4400.32     5280.58    107.83 o 
  -4   3   2     4226.79     3800.01     84.40 o 
  -3   3   2     9703.55    11069.89    186.75 o 
  -2   3   2    22176.42    16928.40    259.54 o 
  -1   3   2       37.71      424.06     38.53 o 
   0   3   2      274.04      685.47     39.07 o 
   1   3   2     6802.85     7458.16     99.82 o 
   2   3   2    20691.31    22344.65    268.07 o 
   3   3   2      118.74      244.67     51.38 o 
   4   3   2    29704.05    24663.52    306.09 o 
   5   3   2       34.27       30.39     59.45 o 
   6   3   2       24.25      145.48     72.50 o 
   7   3   2     4081.39     5019.99    112.84 o 
   8   3   2    11336.64     9724.80    187.69 o 
   9   3   2        3.92       56.73     75.57 o 
  10   3   2     9211.83     9790.16    220.25 o 
  11   3   2     2604.63     2849.98    147.71 o 
  12   3   2        4.58      -16.54    152.54 o 
  13   3   2     1323.57     1493.22    161.29 o 
  14   3   2     1129.29     1523.46    245.16 o 
 -15   4   2       91.52      270.85    290.84 o 
 -14   4   2     1822.95     1979.80    227.27 o 
 -13   4   2      119.54      438.53    166.51 o 
 -12   4   2      426.22      360.66    119.16 o 
 -11   4   2      281.79      217.45    106.82 o 
 -10   4   2       25.62       10.63     68.60 o 
  -9   4   2      616.13      459.07    121.39 o 
  -8   4   2     2543.96     2347.80    109.01 o 
  -7   4   2     2256.42     1366.47     78.82 o 
  -6   4   2     3703.01     3886.66    101.97 o 
  -5   4   2     1487.09     1943.22     91.17 o 
  -4   4   2        3.73      100.84     54.04 o 
  -3   4   2    15989.25    12200.99    280.46 o 
  -2   4   2     9501.62    11029.94    193.43 o 
  -1   4   2     1892.42     2018.28     59.79 o 
   0   4   2     7163.69     7527.32    112.36 o 
   1   4   2     8696.58     6417.65     96.07 o 
   2   4   2      376.03      377.00     40.15 o 
   3   4   2     1078.04      682.65     52.13 o 
   4   4   2      258.12      290.85     51.24 o 
   5   4   2    17907.65    17068.17    218.76 o 
   6   4   2     8444.97     8272.12    180.26 o 
   7   4   2    14999.88    13601.60    297.87 o 
   8   4   2     2849.49     2532.49    127.55 o 
   9   4   2      243.81      102.02    100.74 o 
  10   4   2     1929.04     2205.51    133.81 o 
  11   4   2     1539.03     1660.22    216.96 o 
  12   4   2       48.66      105.02    180.50 o 
  13   4   2      756.02      497.66    202.78 o 
  14   4   2     1779.23     1839.30    389.48 o 
 -15   5   2      263.06      266.93    290.76 o 
 -14   5   2     1329.45     1567.16    262.18 o 
 -13   5   2      237.01      139.68    170.90 o 
 -12   5   2     1567.04     1545.28    128.64 o 
 -11   5   2       66.49       26.34     86.51 o 
 -10   5   2      809.87      694.76    100.35 o 
  -9   5   2      942.15      913.48    102.76 o 
  -8   5   2      163.71      149.04     70.86 o 
  -7   5   2     1411.07     1539.84     77.38 o 
  -6   5   2      117.35      125.01     60.98 o 
  -5   5   2     1629.90     1347.91     70.38 o 
  -4   5   2      996.16     1314.72     80.48 o 
  -3   5   2     2476.89     2183.87    116.29 o 
  -2   5   2     5415.80     4852.14     89.99 o 
  -1   5   2      124.33      384.70     40.83 o 
   0   5   2    12506.88    11499.13    151.46 o 
   1   5   2      116.19      303.87     42.72 o 
   2   5   2      938.81     1154.05     45.89 o 
   3   5   2     5066.20     4297.19     74.02 o 
   4   5   2      485.91      802.03     56.73 o 
   5   5   2     4112.99     3409.03     89.89 o 
   6   5   2      174.72      251.00     70.07 o 
   7   5   2        0.91       84.02     66.14 o 
   8   5   2      510.64      393.76     86.92 o 
   9   5   2      709.51      580.85    103.78 o 
  10   5   2      157.24       54.65     87.61 o 
  11   5   2     1066.18      860.01    205.22 o 
  12   5   2     1773.13     1966.03    211.36 o 
  13   5   2       60.44      177.35    242.21 o 
  14   5   2      991.05     1771.76    363.48 o 
 -15   6   2      260.21      106.63    339.78 o 
 -14   6   2      109.38      495.01    282.59 o 
 -13   6   2      297.23      250.21    177.85 o 
 -12   6   2      880.07      910.48    147.46 o 
 -11   6   2      246.77      283.16     97.71 o 
 -10   6   2     1192.33     1243.52    102.67 o 
  -9   6   2      339.44      333.92     80.00 o 
  -8   6   2      127.72      154.16     63.22 o 
  -7   6   2      349.92      429.09     77.86 o 
  -6   6   2       10.47       47.40     59.14 o 
  -5   6   2       77.39       87.85     61.88 o 
  -4   6   2        0.57      -16.98     41.42 o 
  -3   6   2        5.82       -5.88     39.44 o 
  -2   6   2      212.16      264.28     32.60 o 
  -1   6   2      311.59      408.89     40.48 o 
   0   6   2      265.56      208.74     40.83 o 
   1   6   2      107.96      167.44     49.94 o 
   2   6   2       11.28      -43.50     43.50 o 
   3   6   2      221.14      217.06     62.64 o 
   4   6   2      575.92      561.11     46.46 o 
   5   6   2       63.27       53.88     56.32 o 
   6   6   2        2.79      132.33     66.85 o 
   7   6   2      323.37      325.76     70.11 o 
   8   6   2      266.50      304.67     89.13 o 
   9   6   2      591.61      503.52    107.76 o 
  10   6   2      929.79      814.08    130.61 o 
  11   6   2      151.89      170.20    160.13 o 
  12   6   2      573.30      673.08    219.86 o 
  13   6   2      293.18      365.71    437.23 o 
  14   6   2       14.48     -323.73    323.73 o 
 -14   7   2      425.93     1089.10    344.86 o 
 -13   7   2     1337.87     1486.80    301.67 o 
 -12   7   2       33.59      193.22    158.54 o 
 -11   7   2      415.45      319.73    116.74 o 
 -10   7   2        7.02      135.51     87.49 o 
  -9   7   2      151.63       73.84     79.70 o 
  -8   7   2       35.32      -33.74     69.28 o 
  -7   7   2     1797.54     1747.48     83.23 o 
  -6   7   2      406.21      270.80     74.95 o 
  -5   7   2     1027.25      999.53     75.72 o 
  -4   7   2      652.47      494.99     73.15 o 
  -3   7   2        9.69       -3.02     75.29 o 
  -2   7   2      257.26      228.80     61.28 o 
  -1   7   2      380.75      352.91     42.44 o 
   0   7   2      459.06      370.91     51.25 o 
   1   7   2      142.47       54.62     43.11 o 
   2   7   2      606.78      471.32     49.73 o 
   3   7   2      145.75      215.80     43.54 o 
   4   7   2     1236.24     1022.30     84.92 o 
   5   7   2     3178.67     3120.54     91.87 o 
   6   7   2        5.57        5.93     70.27 o 
   7   7   2     1857.22     1867.52     91.14 o 
   8   7   2      257.94      332.82     83.21 o 
   9   7   2       26.67        9.35    103.22 o 
  10   7   2      143.59      343.37    139.72 o 
  11   7   2      318.71      316.43    223.40 o 
  12   7   2      202.10      511.18    249.30 o 
  13   7   2      860.56     1293.18    312.15 o 
  14   7   2      107.12     -197.83    372.28 o 
 -14   8   2      438.18      518.43    285.67 o 
 -13   8   2      931.01      959.90    246.39 o 
 -12   8   2      350.38      281.52    124.29 o 
 -11   8   2       26.03      339.30    106.06 o 
 -10   8   2      725.06      688.15    107.10 o 
  -9   8   2     2583.11     2663.06    114.92 o 
  -8   8   2       91.20      133.58     59.76 o 
  -7   8   2     5085.30     4558.64    174.79 o 
  -6   8   2     2863.35     2865.31     87.08 o 
  -5   8   2       89.09      135.25     43.48 o 
  -4   8   2     7304.48     6708.98    204.78 o 
  -3   8   2     2523.15     1861.86     89.91 o 
  -2   8   2     2351.45     2322.33     95.67 o 
  -1   8   2      389.91      467.32     73.85 o 
   0   8   2        4.18      -24.33     49.44 o 
   1   8   2     2796.97     1913.91     73.40 o 
   2   8   2     1854.81     1686.71     64.15 o 
   3   8   2      863.90      643.41     63.53 o 
   4   8   2     3589.39     3222.79     99.81 o 
   5   8   2     5819.77     5426.74    107.29 o 
   6   8   2      688.29      454.26     77.91 o 
   7   8   2     7228.62     6279.24    150.16 o 
   8   8   2       16.98       -8.22    121.72 o 
   9   8   2      473.79      298.21     92.09 o 
  10   8   2      148.40      -24.68    166.71 o 
  11   8   2       76.90       68.25    141.64 o 
  12   8   2      313.49     -111.90    250.60 o 
  13   8   2       79.19     -100.64    287.73 o 
 -14   9   2       89.39     -315.62    315.62 o 
 -13   9   2      420.67     1177.68    277.54 o 
 -12   9   2      610.77      607.42    212.77 o 
 -11   9   2      201.11      372.73    120.73 o 
 -10   9   2     1603.21     1563.11    166.46 o 
  -9   9   2     3395.61     3383.28    114.06 o 
  -8   9   2      227.10      342.85     90.00 o 
  -7   9   2     4398.22     3995.69    108.05 o 
  -6   9   2     6699.31     5881.10    118.85 o 
  -5   9   2      452.28      659.57    110.58 o 
  -4   9   2      424.13      340.61     82.62 o 
  -3   9   2      479.98      502.43     81.55 o 
  -2   9   2    16739.30    15528.19    270.82 o 
  -1   9   2      570.66      748.01     46.38 o 
   0   9   2    21773.88    20235.30    269.83 o 
   1   9   2      650.15      796.45     69.09 o 
   2   9   2       88.99      126.89     65.97 o 
   3   9   2      630.71      597.90     70.95 o 
   4   9   2     5353.28     4736.36    135.82 o 
   5   9   2      331.22      400.53     57.12 o 
   6   9   2     2565.84     2505.55    149.60 o 
   7   9   2     1372.59     1579.42     90.90 o 
   8   9   2       40.08       79.27    101.82 o 
   9   9   2      287.71      285.31     91.23 o 
  10   9   2       30.35       -6.06    121.31 o 
  11   9   2      435.72      111.79    215.29 o 
  12   9   2      544.94      857.60    260.44 o 
  13   9   2      100.63      376.15    329.05 o 
 -13  10   2      284.74       59.00    284.18 o 
 -12  10   2      618.87      659.07    191.61 o 
 -11  10   2     1961.37     1636.49    147.40 o 
 -10  10   2      573.01      573.92    137.35 o 
  -9  10   2     3484.97     3305.70    156.98 o 
  -8  10   2     1156.59     1233.11     99.70 o 
  -7  10   2     1807.85     1601.21     93.21 o 
  -6  10   2     7289.46     7685.27    195.57 o 
  -5  10   2     5170.61     4786.31    152.00 o 
  -4  10   2     1462.82     1880.60    135.95 o 
  -3  10   2    15422.10    15112.04    290.54 o 
  -2  10   2     3122.88     3924.24    123.27 o 
  -1  10   2     2168.58     2058.95     67.69 o 
   0  10   2      690.67      833.92     91.49 o 
   1  10   2     1542.42     1208.10     77.07 o 
   2  10   2       37.46      306.05     45.28 o 
   3  10   2     4522.30     3868.63     84.50 o 
   4  10   2      960.99      984.45     69.34 o 
   5  10   2       51.80      271.70     84.71 o 
   6  10   2     4873.47     4487.50    120.41 o 
   7  10   2     4134.37     4397.12    188.69 o 
   8  10   2      153.92      320.66     86.95 o 
   9  10   2      615.07      522.40    111.88 o 
  10  10   2     1165.35      938.87    143.57 o 
  11  10   2      207.55     -208.28    208.28 o 
  12  10   2      804.19      253.27    358.29 o 
  13  10   2      186.09      187.13    185.69 o 
 -13  11   2       17.33     -266.53    266.53 o 
 -12  11   2     3310.17     3228.01    305.11 o 
 -11  11   2     1222.82     1363.39    188.22 o 
 -10  11   2     3240.88     3378.69    193.85 o 
  -9  11   2     1570.61     1712.27    105.36 o 
  -8  11   2      200.77      167.50     80.60 o 
  -7  11   2     1327.56     1702.44    149.18 o 
  -6  11   2       26.41      -77.92    106.08 o 
  -5  11   2    10564.11    10978.82    239.82 o 
  -4  11   2     2755.84     2672.33    122.66 o 
  -3  11   2     2694.92     2803.35    123.37 o 
  -2  11   2     2863.05     3212.65    116.93 o 
  -1  11   2     1044.85      757.77     49.36 o 
   0  11   2    12649.65    13169.02    203.26 o 
   1  11   2      727.12      503.60     62.28 o 
   2  11   2    22054.94    24297.21    335.83 o 
   3  11   2     1433.36     1317.75     57.31 o 
   4  11   2    10349.85    11299.30    170.00 o 
   5  11   2     2931.17     3036.54    141.10 o 
   6  11   2      841.02      696.74     65.98 o 
   7  11   2      253.44       77.50    101.72 o 
   8  11   2     1899.95     1672.40    121.32 o 
   9  11   2     1076.25     1150.99    121.37 o 
  10  11   2     1458.71      923.22    154.41 o 
  11  11   2      212.23      196.00    188.50 o 
  12  11   2     1940.22     2074.17    346.66 o 
 -12  12   2      413.72      879.93    216.91 o 
 -11  12   2     2103.74     2250.83    227.68 o 
 -10  12   2      213.18      165.76    137.58 o 
  -9  12   2        7.24      149.86    109.80 o 
  -8  12   2     1973.13     2139.89    155.86 o 
  -7  12   2     5513.67     5615.17    262.94 o 
  -6  12   2     3346.72     3605.37    158.11 o 
  -5  12   2     2374.71     2484.75    220.76 o 
  -4  12   2    29282.04    33719.73    617.21 o 
  -3  12   2       70.38      156.76     89.48 o 
  -2  12   2    19642.63    21423.51    350.89 o 
  -1  12   2     3063.82     3259.14    108.54 o 
   0  12   2      268.77      624.93     81.96 o 
   1  12   2     2027.48     1911.80     79.46 o 
   2  12   2    15344.22    15878.15    217.70 o 
   3  12   2      110.83       91.53     49.70 o 
   4  12   2     7417.30     8103.70    264.37 o 
   5  12   2     2479.46     2638.01     91.26 o 
   6  12   2      455.64      411.66     74.47 o 
   7  12   2     6090.68     5850.34    208.73 o 
   8  12   2       55.11      273.76    103.22 o 
   9  12   2        4.98       33.35    126.26 o 
  10  12   2     4271.28     3904.94    259.94 o 
  11  12   2      858.87      965.02    228.77 o 
  12  12   2     1872.32     2399.88    333.38 o 
 -12  13   2     1685.59     1984.91    610.78 o 
 -11  13   2      214.50      192.92    366.83 o 
 -10  13   2     3071.34     3102.02    286.99 o 
  -9  13   2     3969.13     3485.77    279.28 o 
  -8  13   2      311.70      457.97    130.84 o 
  -7  13   2     4436.06     4575.73    194.86 o 
  -6  13   2     3970.00     4483.29    205.60 o 
  -5  13   2     8353.12     9449.54    242.06 o 
  -4  13   2      307.89      621.28    118.93 o 
  -3  13   2     1373.45     1464.63    110.54 o 
  -2  13   2     8310.69     8976.40    226.68 o 
  -1  13   2     6429.90     7023.53    239.48 o 
   0  13   2     2680.12     2823.76    122.63 o 
   1  13   2     7824.15     8571.17    171.72 o 
   2  13   2     3753.82     4415.59    123.74 o 
   3  13   2      132.28      374.17     98.34 o 
   4  13   2    12317.74    14403.37    329.40 o 
   5  13   2     7286.79     8140.84    242.14 o 
   6  13   2      796.06      900.20    123.79 o 
   7  13   2        5.33      -31.55     77.94 o 
   8  13   2      637.30      934.63    166.71 o 
   9  13   2      553.73      572.77    149.50 o 
  10  13   2      844.66      868.66    221.12 o 
  11  13   2     1526.89     1472.59    223.44 o 
 -11  14   2      707.75      558.95    509.13 o 
 -10  14   2      470.61      509.17    302.90 o 
  -9  14   2     1075.42     1016.82    330.18 o 
  -8  14   2      161.89      -14.26    109.63 o 
  -7  14   2      634.74      358.54    177.12 o 
  -6  14   2     8431.82     8401.77    361.96 o 
  -5  14   2     2823.19     2817.06    148.44 o 
  -4  14   2    14786.63    16204.86    535.49 o 
  -3  14   2    21527.30    24397.58    438.96 o 
  -2  14   2    19848.72    23157.73    450.85 o 
  -1  14   2     6878.65     7780.38    142.01 o 
   0  14   2       12.82      226.28     97.71 o 
   1  14   2     7487.23     8123.48    149.23 o 
   2  14   2     9518.90    10964.45    296.95 o 
   3  14   2    14209.12    15423.71    388.43 o 
   4  14   2     2001.24     1925.92    187.16 o 
   5  14   2      392.74      558.48    126.38 o 
   6  14   2     2105.19     1837.54    164.91 o 
   7  14   2      981.55     1163.50    196.14 o 
   8  14   2       92.80      199.01    186.67 o 
   9  14   2        8.24      124.66    353.06 o 
  10  14   2     4867.44     4038.31    410.32 o 
 -10  15   2      188.64      -59.21    230.25 o 
  -9  15   2      524.15      267.83    259.19 o 
  -8  15   2      270.63       92.77    109.89 o 
  -7  15   2     1962.01     2388.95    222.42 o 
  -6  15   2      734.93      568.17    154.02 o 
  -5  15   2      215.00      224.18    124.56 o 
  -4  15   2      219.76      196.75    126.95 o 
  -3  15   2     1462.99     1243.84    125.87 o 
  -2  15   2     2127.89     2314.78    129.46 o 
  -1  15   2      176.17      163.45    116.06 o 
   0  15   2    10891.45    12795.41    331.80 o 
   1  15   2      765.40      833.51     66.14 o 
   2  15   2     3809.32     4031.82    185.94 o 
   3  15   2       62.37      234.55     90.21 o 
   4  15   2       78.29       74.32    122.24 o 
   5  15   2      464.31      437.45    152.17 o 
   6  15   2      315.11      117.33    181.15 o 
   7  15   2     1245.66     1219.99    219.28 o 
   8  15   2       92.68     -136.07    205.37 o 
   9  15   2      599.46      375.23    276.73 o 
  10  15   2      399.40      -11.64    336.04 o 
 -10  16   2     1068.79      108.19    709.08 o 
  -9  16   2      266.64     -126.96    253.82 o 
  -8  16   2      224.04      542.64    207.40 o 
  -7  16   2      316.99      733.94    319.36 o 
  -6  16   2       87.07      285.62    146.98 o 
  -5  16   2      591.82      873.07    149.81 o 
  -4  16   2     1312.81     1262.65    141.81 o 
  -3  16   2     1794.84     1380.74    130.44 o 
  -2  16   2     2582.24     2776.92    172.19 o 
  -1  16   2     1812.80     1665.53    127.01 o 
   0  16   2        8.01      115.92     77.75 o 
   1  16   2      149.55      232.23     70.22 o 
   2  16   2     2092.47     2172.78    143.87 o 
   3  16   2      214.70      250.83    122.40 o 
   4  16   2      773.01      833.73    194.02 o 
   5  16   2      794.83      471.82    145.49 o 
   6  16   2      172.41      258.53    238.66 o 
   7  16   2      436.06      427.74    272.81 o 
   8  16   2      173.42      195.28    606.22 o 
   9  16   2       38.93     -157.10    372.98 o 
  -9  17   2      389.91      185.09    598.29 o 
  -8  17   2       52.68     -290.11    290.11 o 
  -7  17   2      878.33     1120.88    258.50 o 
  -6  17   2       16.07     -278.83    282.77 o 
  -5  17   2      306.03      -75.12    175.56 o 
  -4  17   2       89.01      187.06    186.44 o 
  -3  17   2       55.51       65.33    141.59 o 
  -2  17   2       41.96      -20.40    139.36 o 
  -1  17   2     1553.19     1193.88    179.14 o 
   0  17   2      485.35      517.76     90.18 o 
   1  17   2     3969.59     3803.78    190.83 o 
   2  17   2      680.65      407.38    139.10 o 
   3  17   2      134.38      240.83    177.52 o 
   4  17   2      902.21      612.94    185.27 o 
   5  17   2        3.94      -87.96    126.24 o 
   6  17   2       77.36      278.38    259.03 o 
   7  17   2        0.07     -246.71    428.02 o 
   8  17   2      112.89       29.44    350.96 o 
  -7  18   2      514.62      312.44    259.37 o 
  -6  18   2      650.11      352.55    418.60 o 
  -5  18   2      575.72       74.82    323.98 o 
  -4  18   2     1458.87     1377.92    227.50 o 
  -3  18   2      285.25      342.40    261.65 o 
  -2  18   2     1565.13     1648.17    210.04 o 
  -1  18   2      735.11      140.95    255.76 o 
   0  18   2        5.41      119.57    114.16 o 
   1  18   2      358.54      489.31    323.96 o 
   2  18   2      855.62      709.89    208.81 o 
   3  18   2      488.88       52.44    184.73 o 
   4  18   2      213.42      396.87    233.97 o 
   5  18   2      131.11       34.41    278.82 o 
   6  18   2      181.60      -73.49    306.29 o 
   7  18   2       39.65     -359.73    359.73 o 
  -6  19   2       47.94      115.32    297.64 o 
  -5  19   2       20.33     -243.85    248.48 o 
  -4  19   2       31.72     -191.19    220.37 o 
  -3  19   2        3.12     -143.90    227.38 o 
  -2  19   2       70.07      606.12    208.21 o 
  -1  19   2        8.00      -19.11    195.04 o 
   0  19   2        7.10      122.63    143.91 o 
   1  19   2        1.81      -59.09    321.74 o 
   2  19   2       36.93      -61.43    141.74 o 
   3  19   2        3.33       58.09    346.90 o 
   4  19   2        0.43     -229.38    262.71 o 
   5  19   2       13.10      542.48    532.06 o 
  -3  20   2       59.34      568.58    226.30 o 
  -2  20   2       16.41     -160.93    253.97 o 
  -1  20   2       12.28      135.17    176.18 o 
   0  20   2        8.73     -280.34    356.52 o 
   1  20   2       22.77     -341.59    341.59 o 
   2  20   2       22.18       88.39    202.03 o 
   3  20   2        3.88      -18.75    263.77 o 
 -15   0   3      138.73      374.98    260.75 o 
 -13   0   3       31.87      -90.96    146.57 o 
 -11   0   3     1327.38      310.88    333.80 o 
  -7   0   3      858.89      744.28    311.53 o 
  -3   0   3      170.13      481.37     89.81 o 
  -1   0   3        0.18       -9.73    255.48 o 
   1   0   3      135.37      126.36     88.23 o 
   3   0   3       50.71      231.13     96.70 o 
   5   0   3      726.47      620.66    140.18 o 
   7   0   3       38.18      -78.58    112.18 o 
   9   0   3      887.08      568.54    146.46 o 
  11   0   3     1385.49      901.04    250.14 o 
  13   0   3       34.58     -217.69    220.38 o 
 -15   1   3      107.52      136.61    171.77 o 
 -14   1   3      328.87      331.12    111.16 o 
 -13   1   3       42.16      -39.10    114.86 o 
 -12   1   3       92.54      259.38    116.82 o 
 -11   1   3     1674.94     1575.43    110.71 o 
 -10   1   3        7.63      -15.41     94.06 o 
  -9   1   3     1134.22     1051.62     95.58 o 
  -8   1   3     2781.00     2761.89    104.79 o 
  -7   1   3      283.15      321.86     69.06 o 
  -6   1   3      189.04      150.03     62.86 o 
  -5   1   3     3534.00     3315.26    126.47 o 
  -4   1   3      247.69       99.33     58.58 o 
  -3   1   3     2018.37     2011.63     66.96 o 
  -2   1   3      869.02      897.42     60.50 o 
  -1   1   3       59.05      160.90     47.56 o 
   0   1   3      777.26     1299.82     53.53 o 
   1   1   3      561.64     1124.07     74.38 o 
   2   1   3      502.03      747.62     70.15 o 
   3   1   3       57.71      175.33     71.48 o 
   4   1   3       29.61      -53.73     53.73 o 
   5   1   3     5584.22     4686.73    104.07 o 
   6   1   3     2040.49     2123.84     89.79 o 
   7   1   3     2231.17     1889.49    116.87 o 
   8   1   3     2558.17     2176.93    121.14 o 
   9   1   3      172.38      199.76     89.93 o 
  10   1   3       83.99      249.43    114.27 o 
  11   1   3     1118.16      891.52    138.47 o 
  12   1   3     1405.76     1308.16    185.93 o 
  13   1   3     1369.66     1579.96    307.91 o 
  14   1   3     1112.59      888.51    351.46 o 
 -15   2   3      316.59      492.38    235.13 o 
 -14   2   3      196.59       48.84    194.61 o 
 -13   2   3      207.08       38.16    111.50 o 
 -12   2   3       91.73      356.50    115.68 o 
 -11   2   3     1151.27     1394.50    106.60 o 
 -10   2   3        6.98      -81.90     81.90 o 
  -9   2   3     4721.00     4019.14    122.33 o 
  -8   2   3     1728.69     1368.86     83.07 o 
  -7   2   3    27001.03    25591.98    337.79 o 
  -6   2   3      325.25      197.54     65.43 o 
  -5   2   3     1716.26     1441.70     76.51 o 
  -4   2   3     3091.05     2838.50     81.63 o 
  -3   2   3     1211.04      638.70     56.65 o 
  -2   2   3     9488.42     8884.88    158.51 o 
  -1   2   3       43.41      323.07     70.25 o 
   0   2   3      198.03      402.72     52.48 o 
   1   2   3      109.02      644.93     56.57 o 
   2   2   3      110.57       83.13     83.90 o 
   3   2   3      344.14      983.68     55.50 o 
   4   2   3     1715.47     1349.12     79.47 o 
   5   2   3    17185.22    16850.77    247.92 o 
   6   2   3       18.52      -62.71     62.71 o 
   7   2   3     7375.25     6256.54    148.50 o 
   8   2   3     2186.28     1957.20    108.52 o 
   9   2   3       93.33      203.03     97.75 o 
  10   2   3     1332.60     1231.63    117.67 o 
  11   2   3     1023.34     1000.48    164.49 o 
  12   2   3      513.42      697.59    130.99 o 
  13   2   3     1220.46     1387.80    270.83 o 
  14   2   3      419.97      202.70    346.79 o 
 -15   3   3      252.27      -83.45    241.56 o 
 -14   3   3       30.88       94.35    213.72 o 
 -13   3   3      480.77      474.96    148.93 o 
 -12   3   3     1818.91     1628.24    137.16 o 
 -11   3   3        5.62      -17.34    103.13 o 
 -10   3   3     3866.70     3565.54    131.06 o 
  -9   3   3     4010.23     3837.37    132.50 o 
  -8   3   3     3635.55     3241.12    106.84 o 
  -7   3   3     1935.37     1978.04     85.80 o 
  -6   3   3     3224.37     2564.95     84.75 o 
  -5   3   3      636.56      406.76     63.28 o 
  -4   3   3     5532.64     3605.40    129.61 o 
  -3   3   3      873.74     1109.35     75.55 o 
  -2   3   3        9.18      324.56     62.81 o 
  -1   3   3      327.45      474.32     50.15 o 
   0   3   3      187.86     1554.29     71.47 o 
   1   3   3     3309.76     4066.41     80.24 o 
   2   3   3      181.25      324.77     51.27 o 
   3   3   3       32.24      -45.65     51.62 o 
   4   3   3      547.42      329.68     68.97 o 
   5   3   3     2776.63     3326.57     91.03 o 
   6   3   3      837.85     1352.47     98.39 o 
   7   3   3      845.98      973.39     71.83 o 
   8   3   3     7745.56     6887.35    162.81 o 
   9   3   3      358.65      185.31     99.16 o 
  10   3   3     5969.36     5395.68    172.39 o 
  11   3   3      311.37      213.90    126.93 o 
  12   3   3      212.22      271.02    147.32 o 
  13   3   3       98.33      396.69    217.69 o 
  14   3   3        5.55      444.70    255.85 o 
 -15   4   3      231.87      184.57    299.18 o 
 -14   4   3     1300.66      968.78    194.84 o 
 -13   4   3       41.65      202.12    172.79 o 
 -12   4   3     3846.94     4000.18    176.04 o 
 -11   4   3     1160.31     1142.72    125.72 o 
 -10   4   3      966.96     1066.82     98.03 o 
  -9   4   3     6621.08     7223.99    170.84 o 
  -8   4   3    18894.60    19174.13    382.95 o 
  -7   4   3    18746.55    17812.92    269.38 o 
  -6   4   3    24488.13    23848.09    346.89 o 
  -5   4   3     7247.01     7668.42    231.19 o 
  -4   4   3     1239.06     1760.61     71.26 o 
  -3   4   3    16081.64    13558.92    200.16 o 
  -2   4   3    15093.60    11543.57    186.10 o 
  -1   4   3     5984.58     4363.63     98.65 o 
   0   4   3    20903.64    21293.48    287.79 o 
   1   4   3     8750.08     8277.30    130.43 o 
   2   4   3      219.77      207.93     45.33 o 
   3   4   3     6885.36     4794.92    111.07 o 
   4   4   3      100.79      214.43     44.74 o 
   5   4   3     3624.11     4377.79    118.19 o 
   6   4   3    12082.57    11089.72    206.14 o 
   7   4   3    19824.23    20167.23    380.53 o 
   8   4   3     4063.25     3480.45    147.61 o 
   9   4   3     2633.22     2759.04    150.62 o 
  10   4   3      461.01      605.03    145.60 o 
  11   4   3       24.21     -117.16    122.66 o 
  12   4   3     4072.08     3673.29    255.62 o 
  13   4   3       14.25     -208.32    208.32 o 
  14   4   3     3315.96     2666.68    364.47 o 
 -15   5   3       25.69       26.35    304.59 o 
 -14   5   3     1394.78     1808.41    322.43 o 
 -13   5   3        0.93      -28.41    157.11 o 
 -12   5   3      765.97      855.66    121.37 o 
 -11   5   3     9410.75     9594.84    226.35 o 
 -10   5   3      103.10      194.29    100.91 o 
  -9   5   3    38687.85    41452.04    664.09 o 
  -8   5   3      941.51     1281.62    123.83 o 
  -7   5   3     7296.75     7708.37    147.33 o 
  -6   5   3     5343.85     6269.24    168.65 o 
  -5   5   3    62203.79    63034.58    703.83 o 
  -4   5   3      352.73      990.27     64.76 o 
  -3   5   3    83676.31    87559.54    973.95 o 
  -2   5   3    16602.23    18902.60    287.34 o 
  -1   5   3       37.30      652.91     51.68 o 
   0   5   3    54381.91    58469.54    646.17 o 
   1   5   3    19437.19    15569.33    206.90 o 
   2   5   3    21756.73    23949.99    264.74 o 
   3   5   3     5853.80     6504.54    122.86 o 
   4   5   3      198.49      285.07     41.88 o 
   5   5   3    24299.52    23023.33    330.46 o 
   6   5   3     4228.68     4329.96    126.20 o 
   7   5   3     1466.46     1128.51     96.20 o 
   8   5   3     1010.47     1154.85    108.92 o 
   9   5   3     6644.27     6707.91    198.81 o 
  10   5   3      171.40      405.41    160.27 o 
  11   5   3     7967.31     9097.21    335.55 o 
  12   5   3      105.65      404.17    188.75 o 
  13   5   3      813.95      717.96    238.66 o 
  14   5   3      179.35      387.89    380.23 o 
 -15   6   3     1809.19      969.58    339.38 o 
 -14   6   3     2546.21     2364.99    301.33 o 
 -13   6   3     2252.85     1487.34    236.16 o 
 -12   6   3     6324.88     7127.68    241.23 o 
 -11   6   3       24.54       11.27    109.88 o 
 -10   6   3     5402.50     5451.74    159.59 o 
  -9   6   3      761.78      791.77     87.11 o 
  -8   6   3     4542.83     4167.64    129.19 o 
  -7   6   3    13914.49    16355.59    271.45 o 
  -6   6   3    21515.08    21733.32    286.82 o 
  -5   6   3     9308.64    11823.70    183.04 o 
  -4   6   3    10051.63    10501.89    217.37 o 
  -3   6   3     3883.29     4920.88    109.33 o 
  -2   6   3    22183.95    18025.08    259.38 o 
  -1   6   3      687.32      927.18     76.90 o 
   0   6   3    13294.45    14830.22    191.29 o 
   1   6   3      177.75      295.53     45.02 o 
   2   6   3    17390.76    16429.74    204.78 o 
   3   6   3    20611.19    25018.84    286.69 o 
   4   6   3     1435.24     1205.29     94.05 o 
   5   6   3    36120.13    42222.89    533.07 o 
   6   6   3     2120.06     2156.86    102.12 o 
   7   6   3      617.44      929.61    100.01 o 
   8   6   3    13210.19    14314.68    293.22 o 
   9   6   3     1029.29     1066.35    179.35 o 
  10   6   3       54.75      235.34    131.73 o 
  11   6   3     4846.83     4864.05    264.41 o 
  12   6   3     6372.43     7333.85    354.73 o 
  13   6   3     2710.31     2552.38    330.15 o 
  14   6   3     4363.38     4055.89    565.21 o 
 -14   7   3     1115.25     1368.56    280.24 o 
 -13   7   3       11.17      312.08    220.07 o 
 -12   7   3     9086.06    10035.07    380.06 o 
 -11   7   3     1726.36     1534.37    113.98 o 
 -10   7   3     6787.22     8162.71    186.08 o 
  -9   7   3     9048.61    10270.92    213.35 o 
  -8   7   3     2146.59     2161.28     93.26 o 
  -7   7   3        1.21      133.74     63.12 o 
  -6   7   3     4889.36     5020.79    116.06 o 
  -5   7   3    15073.73    15303.54    231.53 o 
  -4   7   3    12468.20    12917.22    189.02 o 
  -3   7   3    13274.00    13876.50    190.25 o 
  -2   7   3     8418.01    10691.46    170.59 o 
  -1   7   3     4072.63     3621.19     85.92 o 
   0   7   3     1193.90     2163.72     65.81 o 
   1   7   3     3082.68     2122.02     65.67 o 
   2   7   3     5250.15     6553.37    116.28 o 
   3   7   3      583.87     1185.85     55.70 o 
   4   7   3     1195.80     1259.40     82.01 o 
   5   7   3    25069.40    26153.73    360.44 o 
   6   7   3     5228.33     6198.72    141.32 o 
   7   7   3     5784.70     5461.94    154.13 o 
   8   7   3     7817.78     8249.17    248.06 o 
   9   7   3       11.11       95.24    130.18 o 
  10   7   3     4405.88     4700.79    187.84 o 
  11   7   3        7.84     -190.50    190.50 o 
  12   7   3       46.48       70.99    223.54 o 
  13   7   3      511.69     -216.72    313.40 o 
 -14   8   3      112.78      104.67    267.67 o 
 -13   8   3       46.26      250.17    219.28 o 
 -12   8   3      432.92      345.94    168.09 o 
 -11   8   3      543.57      534.77    165.13 o 
 -10   8   3     2032.14     2545.99    118.61 o 
  -9   8   3     4706.55     4881.21    148.06 o 
  -8   8   3     2121.24     2631.15    137.46 o 
  -7   8   3    19743.82    21716.97    354.97 o 
  -6   8   3    14898.13    17697.23    320.12 o 
  -5   8   3     2379.35     2613.89     90.59 o 
  -4   8   3    29097.09    32691.91    373.67 o 
  -3   8   3     2634.77     2263.24     52.74 o 
  -2   8   3     6264.12     6634.56    108.21 o 
  -1   8   3      843.35      712.63     71.49 o 
   0   8   3       46.48      113.99     51.55 o 
   1   8   3     1302.67     1230.36     69.27 o 
   2   8   3     7750.26     7675.47    180.86 o 
   3   8   3      160.43      245.75     53.13 o 
   4   8   3     8250.45     8840.03    136.31 o 
   5   8   3    16955.43    20675.16    315.20 o 
   6   8   3      151.12      212.05     76.78 o 
   7   8   3    12332.74    12916.29    297.74 o 
   8   8   3     1182.99      953.38    116.08 o 
   9   8   3     1083.84     1398.48    122.12 o 
  10   8   3     3323.77     3629.97    230.47 o 
  11   8   3      979.85      914.00    233.09 o 
  12   8   3        5.96       38.61    336.39 o 
  13   8   3     1773.00     1702.12    346.23 o 
 -14   9   3     1972.82     2405.82    328.12 o 
 -13   9   3      125.41      -84.85    253.05 o 
 -12   9   3      310.78      462.03    192.96 o 
 -11   9   3     2507.76     2627.27    170.26 o 
 -10   9   3      155.51      361.05    105.42 o 
  -9   9   3     6496.96     6724.17    159.78 o 
  -8   9   3      380.92      572.61    107.27 o 
  -7   9   3       29.80       99.09     91.89 o 
  -6   9   3     1667.59     1515.60     72.63 o 
  -5   9   3    12790.36    13494.37    191.29 o 
  -4   9   3       77.17      302.30     82.18 o 
  -3   9   3    14347.74    15598.83    263.39 o 
  -2   9   3    13726.27    14985.94    195.47 o 
  -1   9   3      258.42      238.00     50.10 o 
   0   9   3    26576.33    26654.19    310.92 o 
   1   9   3       25.46      129.39     54.67 o 
   2   9   3    11437.03    12804.26    198.41 o 
   3   9   3        1.48        8.71     61.76 o 
   4   9   3       62.49      311.90    106.37 o 
   5   9   3      881.40      854.84     72.10 o 
   6   9   3     1036.61      817.71    119.67 o 
   7   9   3     1178.80     1057.00     92.44 o 
   8   9   3       59.50      173.20    102.91 o 
   9   9   3     2700.14     2390.34    208.75 o 
  10   9   3      134.95      233.88    127.82 o 
  11   9   3     7152.71     6453.65    344.35 o 
  12   9   3      694.38      515.27    274.64 o 
  13   9   3      476.53      726.39    320.95 o 
 -13  10   3      284.23      626.35    287.31 o 
 -12  10   3     3672.58     4091.59    271.16 o 
 -11  10   3      301.19      370.40    129.79 o 
 -10  10   3      383.47      145.19     84.61 o 
  -9  10   3       48.71       49.93     71.49 o 
  -8  10   3     5275.67     5454.49    143.68 o 
  -7  10   3      315.04      295.97     57.41 o 
  -6  10   3     4437.98     3998.41    218.62 o 
  -5  10   3        1.96      -29.47    100.54 o 
  -4  10   3     4868.22     5599.28    150.43 o 
  -3  10   3     1903.08     1644.11    107.52 o 
  -2  10   3      943.95     1497.33     67.13 o 
  -1  10   3     1022.36      876.27     77.03 o 
   0  10   3     2699.03     2863.32    102.41 o 
   1  10   3     2882.50     2722.50    111.42 o 
   2  10   3      593.61      641.58     86.19 o 
   3  10   3    15763.01    15798.11    228.10 o 
   4  10   3      286.49      226.80     63.44 o 
   5  10   3     2521.38     2185.44    106.62 o 
   6  10   3     1111.84     1011.35    133.72 o 
   7  10   3     4612.19     4289.72    146.88 o 
   8  10   3      355.05      192.21     93.57 o 
   9  10   3      812.70      744.68    168.68 o 
  10  10   3     1034.48      965.97    165.65 o 
  11  10   3      107.09      222.31    214.94 o 
  12  10   3      386.82      -31.64    272.99 o 
 -13  11   3      314.21     -233.61    233.61 o 
 -12  11   3     6233.30     6731.43    389.51 o 
 -11  11   3       68.20      199.49    138.34 o 
 -10  11   3     3097.14     2754.41    174.83 o 
  -9  11   3     1032.40      881.07    122.53 o 
  -8  11   3      259.92      211.03     68.87 o 
  -7  11   3       75.91      223.75    109.32 o 
  -6  11   3       41.62       41.58    101.67 o 
  -5  11   3     5993.84     5123.08    162.85 o 
  -4  11   3     1041.69     1165.51    102.35 o 
  -3  11   3     2166.21     1865.43    107.77 o 
  -2  11   3     4782.02     4951.98    145.76 o 
  -1  11   3       70.21      318.54    105.13 o 
   0  11   3     7853.73     7673.01    142.33 o 
   1  11   3     2034.26     1602.56     96.92 o 
   2  11   3     3691.45     3213.03     89.88 o 
   3  11   3      267.45      414.33     84.78 o 
   4  11   3      163.36      458.01    125.24 o 
   5  11   3      141.31       66.07     76.36 o 
   6  11   3       51.19       19.22    121.37 o 
   7  11   3      966.59     1193.24    196.44 o 
   8  11   3      267.24       55.72     90.68 o 
   9  11   3      256.33      276.10    178.58 o 
  10  11   3       90.09      299.08    153.86 o 
  11  11   3       75.32      237.85    213.00 o 
  12  11   3      328.26      376.33    614.09 o 
 -12  12   3     1031.66      463.43    216.31 o 
 -11  12   3       87.42     -182.09    182.09 o 
 -10  12   3      688.95      906.44    148.45 o 
  -9  12   3      172.20      147.57    111.70 o 
  -8  12   3       17.37       13.51    102.53 o 
  -7  12   3      709.91      751.34    126.74 o 
  -6  12   3       71.71      142.94    113.02 o 
  -5  12   3      663.24      624.18    110.15 o 
  -4  12   3     1229.01     1457.25    135.04 o 
  -3  12   3       36.35        3.28     87.15 o 
  -2  12   3      506.95      350.23     80.23 o 
  -1  12   3      515.13      537.23     61.21 o 
   0  12   3      122.37      199.72     67.27 o 
   1  12   3      923.39     1209.94     81.21 o 
   2  12   3     1116.15      827.57     68.81 o 
   3  12   3      331.20      297.34     65.47 o 
   4  12   3      352.73      253.17     54.06 o 
   5  12   3      141.89      136.46     67.63 o 
   6  12   3       76.26       78.69     68.31 o 
   7  12   3      355.00      272.00     95.23 o 
   8  12   3      112.26      172.60    131.10 o 
   9  12   3       79.82       74.82    160.79 o 
  10  12   3      506.36      573.57    244.31 o 
  11  12   3      229.53      -33.08    250.47 o 
 -12  13   3        1.45      127.51    202.39 o 
 -11  13   3      130.70      200.85    172.15 o 
 -10  13   3        8.62     -104.54    206.24 o 
  -9  13   3       36.66     -119.13    204.20 o 
  -8  13   3      122.38       -0.71     99.16 o 
  -7  13   3       32.28       58.35    135.26 o 
  -6  13   3      196.59      176.75    125.85 o 
  -5  13   3       67.54      126.96     87.94 o 
  -4  13   3      396.50      432.19    107.66 o 
  -3  13   3       74.80       52.12     98.62 o 
  -2  13   3      102.88      224.57     91.83 o 
  -1  13   3        9.52        6.57     87.30 o 
   0  13   3       11.56       40.71     62.85 o 
   1  13   3        0.65       -3.52     65.72 o 
   2  13   3      129.02      193.90     72.83 o 
   3  13   3        2.70      -64.83     66.78 o 
   4  13   3      133.65      110.58     64.53 o 
   5  13   3       16.08      -14.64     62.10 o 
   6  13   3        0.11      -11.95     71.97 o 
   7  13   3       53.49      -88.38    116.56 o 
   8  13   3      307.76      258.11    156.35 o 
   9  13   3       43.79     -155.00    155.00 o 
  10  13   3        2.47     -295.00    295.00 o 
  11  13   3      198.02       55.03    318.93 o 
 -11  14   3       24.96      547.49    349.94 o 
 -10  14   3        1.05       54.98    244.98 o 
  -9  14   3      319.38      -98.74    268.28 o 
  -8  14   3       46.05       -2.56    211.64 o 
  -7  14   3       82.06      263.91    136.16 o 
  -6  14   3      475.01      320.68    127.66 o 
  -5  14   3      120.66      149.08    124.64 o 
  -4  14   3      386.03      466.35    122.30 o 
  -3  14   3      917.25      885.92    121.10 o 
  -2  14   3       41.07      -21.59    106.32 o 
  -1  14   3      405.12      294.69     56.34 o 
   0  14   3        1.27       51.86     62.88 o 
   1  14   3      299.57      371.56     88.22 o 
   2  14   3       11.31       38.22     60.89 o 
   3  14   3      758.23      778.05     66.22 o 
   4  14   3       70.99      146.95    123.02 o 
   5  14   3       46.13      213.68    135.22 o 
   6  14   3      106.47       23.01    130.41 o 
   7  14   3      560.94      482.77    137.88 o 
   8  14   3      138.10      315.17    145.80 o 
   9  14   3      353.89      637.22    257.62 o 
  10  14   3       88.08     -185.82    320.92 o 
 -10  15   3        3.28     -112.70    519.43 o 
  -9  15   3      237.19      -45.40    261.45 o 
  -8  15   3        0.51       19.75    206.28 o 
  -7  15   3       80.99       46.99    107.05 o 
  -6  15   3      363.87      491.44    150.18 o 
  -5  15   3      233.35      106.60    132.89 o 
  -4  15   3      192.62      180.74    128.47 o 
  -3  15   3     1206.00     1262.84    141.41 o 
  -2  15   3      830.37      636.82    119.20 o 
  -1  15   3        1.58       -8.39     65.57 o 
   0  15   3     4291.03     4062.94    159.83 o 
   1  15   3      781.11      816.67     71.25 o 
   2  15   3     1472.02     1374.93     89.72 o 
   3  15   3        1.59       44.88    173.11 o 
   4  15   3      184.15      -97.43     97.43 o 
   5  15   3      194.33      273.64    138.44 o 
   6  15   3     1137.63      936.88    197.43 o 
   7  15   3      198.03      319.41    205.29 o 
   8  15   3      523.13      273.69    344.25 o 
   9  15   3      700.51      632.76    276.60 o 
 -10  16   3       66.96       43.30    488.40 o 
  -9  16   3        8.19     -267.99    267.99 o 
  -8  16   3      629.57      518.02    362.18 o 
  -7  16   3      323.15      430.40    188.53 o 
  -6  16   3     1433.03     1352.84    176.93 o 
  -5  16   3      114.08      145.34    159.27 o 
  -4  16   3       95.81      268.77    130.16 o 
  -3  16   3     1548.13     1150.73    135.16 o 
  -2  16   3     2808.07     3024.70    199.59 o 
  -1  16   3      961.48      987.46    125.57 o 
   0  16   3        0.19      102.54     70.13 o 
   1  16   3      995.15     1057.06     84.07 o 
   2  16   3     2594.27     2742.87    223.52 o 
   3  16   3     4680.32     4917.26    216.01 o 
   4  16   3     1819.09     1984.60    178.57 o 
   5  16   3     2827.52     2709.18    248.35 o 
   6  16   3      114.22     -124.90    209.02 o 
   7  16   3      319.23       58.00    259.44 o 
   8  16   3      574.04      346.73    630.43 o 
   9  16   3     1322.23     1657.20    522.88 o 
  -9  17   3      152.64      369.05    815.97 o 
  -8  17   3        9.56      296.14    347.23 o 
  -7  17   3       15.57      -79.05    273.69 o 
  -6  17   3      192.17      201.98    225.33 o 
  -5  17   3       17.26      114.71    180.85 o 
  -4  17   3      253.49      109.93    151.67 o 
  -3  17   3       45.77       76.51    156.93 o 
  -2  17   3       36.44      114.68    200.34 o 
  -1  17   3     3706.59     4094.14    293.36 o 
   0  17   3     3133.82     3403.14    199.28 o 
   1  17   3     7132.84     7559.84    404.23 o 
   2  17   3     5887.84     6218.82    241.82 o 
   3  17   3        1.09      -10.10    147.66 o 
   4  17   3     1206.55     1003.26    224.98 o 
   5  17   3     1883.62     2047.38    277.01 o 
   6  17   3        4.75      182.42    261.03 o 
   7  17   3     1176.98      582.31    309.98 o 
   8  17   3       19.53      853.77    626.97 o 
  -7  18   3      830.50      406.35    380.18 o 
  -6  18   3     2685.12     2150.82    311.34 o 
  -5  18   3     1782.12     1900.93    235.70 o 
  -4  18   3     5437.60     4983.20    352.85 o 
  -3  18   3     2269.18     2110.84    243.23 o 
  -2  18   3     4411.69     4060.04    298.17 o 
  -1  18   3     2368.62     2142.20    327.88 o 
   0  18   3      212.05      117.65    121.47 o 
   1  18   3      116.43      212.25    118.12 o 
   2  18   3     3202.04     3537.86    229.85 o 
   3  18   3      300.53      276.88    224.93 o 
   4  18   3     1866.95     2221.46    295.08 o 
   5  18   3       26.05     -149.29    221.12 o 
   6  18   3      111.82      124.63    266.40 o 
  -6  19   3       72.49      276.24    276.31 o 
  -5  19   3      410.37      579.15    315.89 o 
  -4  19   3       55.44      -97.80    266.17 o 
  -3  19   3      765.13      314.39    234.13 o 
  -2  19   3     1778.47     1773.24    235.84 o 
  -1  19   3     1340.57     1145.33    296.84 o 
   0  19   3     1678.78     2484.39    211.54 o 
   1  19   3       17.37      -58.23    175.47 o 
   2  19   3       86.09      187.07    200.00 o 
   3  19   3      197.26      131.40    251.81 o 
   4  19   3     1824.32     1827.81    298.27 o 
   5  19   3     1608.69     1282.24    350.42 o 
  -3  20   3     1716.74     2234.17    280.46 o 
  -2  20   3      108.32      147.31    210.95 o 
  -1  20   3     1632.72     1764.69    305.90 o 
   0  20   3      261.85       89.62    264.40 o 
   1  20   3      545.63      891.45    289.43 o 
   2  20   3      195.86      400.43    245.14 o 
 -14   0   4        1.83      284.30    198.05 o 
 -12   0   4     7757.36     8509.62    397.92 o 
 -10   0   4     6067.51     6514.98    237.78 o 
  -8   0   4    78723.22    88033.79   1522.61 o 
  -6   0   4    31538.42    27277.33    485.19 o 
  -4   0   4    13457.30    19784.02    361.07 o 
  -2   0   4   108958.01   102993.08   1902.94 o 
   0   0   4   421146.06   450236.69   7542.31 o 
   2   0   4     6028.11     6418.40    232.39 o 
   4   0   4     2892.43     1758.17    135.05 o 
   6   0   4     6318.65     6747.69    173.80 o 
   8   0   4    11415.10    11741.61    361.82 o 
  10   0   4        6.64       23.98    153.21 o 
  12   0   4    22323.76    26622.60   1134.85 o 
  14   0   4     9402.61    12753.90   1665.83 o 
 -15   1   4      268.36      219.49    186.06 o 
 -14   1   4        4.73     -157.96    157.96 o 
 -13   1   4      208.12        5.13    106.08 o 
 -12   1   4       37.11      -29.47    104.85 o 
 -11   1   4     3405.59     3755.97    148.39 o 
 -10   1   4      134.42      291.45     95.85 o 
  -9   1   4    49006.80    56479.97    689.26 o 
  -8   1   4       62.16      179.21     66.68 o 
  -7   1   4     1808.68     1616.68     82.88 o 
  -6   1   4     1511.88     1518.37     83.13 o 
  -5   1   4    34995.13    36562.46    426.75 o 
  -4   1   4      446.15      556.07     65.01 o 
  -3   1   4    20328.33    15964.86    250.40 o 
  -2   1   4    25380.65    26127.18    415.40 o 
  -1   1   4     5772.03     7625.97    172.63 o 
   0   1   4    35014.14    48164.76    674.00 o 
   1   1   4     8904.36     5071.32    120.27 o 
   2   1   4    46884.16    48055.56    666.16 o 
   3   1   4      820.45      904.57     83.10 o 
   4   1   4    18549.08    21461.74    291.76 o 
   5   1   4    13074.79    13251.84    201.00 o 
   6   1   4     4822.45     6239.50    139.53 o 
   7   1   4     3875.53     3497.11    114.35 o 
   8   1   4      903.94      970.99    101.32 o 
   9   1   4     1578.17     1688.29    118.54 o 
  10   1   4     1449.81     1499.82    134.86 o 
  11   1   4     1188.88     1431.92    162.83 o 
  12   1   4      272.44      660.66    149.05 o 
  13   1   4        3.02        9.65    227.72 o 
  14   1   4      320.53      822.78    314.91 o 
 -15   2   4        4.75      -27.11    266.15 o 
 -14   2   4        5.10     -143.18    181.25 o 
 -13   2   4      143.93      264.95    108.93 o 
 -12   2   4      459.71      500.98    104.40 o 
 -11   2   4     4135.48     4474.86    140.05 o 
 -10   2   4     1116.82     1148.41     92.26 o 
  -9   2   4    17636.82    20533.03    308.83 o 
  -8   2   4     1756.42     1558.30    111.71 o 
  -7   2   4    98525.61   114648.45   1306.81 o 
  -6   2   4     7780.43     6984.40    138.65 o 
  -5   2   4    56023.43    58027.50    678.36 o 
  -4   2   4     7294.68     9486.01    154.15 o 
  -3   2   4     4764.16     6532.54    166.19 o 
  -2   2   4    24638.92    23359.19    370.39 o 
  -1   2   4    61789.59    55166.59    735.70 o 
   0   2   4     3977.07     3682.24     98.95 o 
   1   2   4     6958.45     7415.37    160.02 o 
   2   2   4      511.02     1320.96     81.33 o 
   3   2   4     7632.16    13300.96    224.18 o 
   4   2   4     3659.85     3306.66     96.01 o 
   5   2   4     2741.58     4806.87    176.88 o 
   6   2   4      915.49      919.49     79.52 o 
   7   2   4      508.76      629.36     74.22 o 
   8   2   4     1138.65     1147.67    120.70 o 
   9   2   4       62.37      -28.92     97.78 o 
  10   2   4      118.45      154.27    117.02 o 
  11   2   4       40.53       49.42    167.62 o 
  12   2   4     1661.05     1647.57    228.35 o 
  13   2   4     2562.29     2800.89    429.52 o 
  14   2   4      309.17      144.77    262.64 o 
 -15   3   4      125.12     -118.03    118.03 o 
 -14   3   4       88.29      452.64    188.06 o 
 -13   3   4      161.35      142.98    136.93 o 
 -12   3   4     1411.44     1422.27    154.42 o 
 -11   3   4      650.47      485.71    110.93 o 
 -10   3   4      147.55      136.89     88.20 o 
  -9   3   4        8.99       21.44     93.20 o 
  -8   3   4    10647.92    10723.45    193.11 o 
  -7   3   4    10449.28    11428.31    190.32 o 
  -6   3   4     1851.22     1689.45    101.89 o 
  -5   3   4    18814.82    22567.13    335.21 o 
  -4   3   4    19812.22    14842.29    221.57 o 
  -3   3   4      293.84      782.11     92.73 o 
  -2   3   4    38241.25    37200.29    571.86 o 
  -1   3   4       90.31      126.41     57.43 o 
   0   3   4     1547.85     3778.70    106.50 o 
   1   3   4     1999.81     2427.46     87.42 o 
   2   3   4    36075.42    32278.90    426.62 o 
   3   3   4      241.14      499.66     63.17 o 
   4   3   4    24163.19    28267.91    351.57 o 
   5   3   4     3404.59     3856.47    128.81 o 
   6   3   4     3230.74     4356.37    119.87 o 
   7   3   4      816.95      899.86     85.96 o 
   8   3   4     2191.46     1948.28     99.17 o 
   9   3   4       18.90       32.91     88.10 o 
  10   3   4     2538.30     2510.03    135.68 o 
  11   3   4      920.52      875.35    168.86 o 
  12   3   4      345.48      292.84    126.66 o 
  13   3   4      459.93      862.35    266.49 o 
  14   3   4       36.80      -52.99    243.25 o 
 -15   4   4      128.28      559.88    405.82 o 
 -14   4   4      599.54      567.78    205.64 o 
 -13   4   4      116.38       23.45    164.69 o 
 -12   4   4     1273.21     1397.24    141.10 o 
 -11   4   4     1027.60     1371.02    114.32 o 
 -10   4   4      366.38      246.37     95.46 o 
  -9   4   4      361.51      427.76     88.24 o 
  -8   4   4    18949.27    18977.09    301.90 o 
  -7   4   4    11225.91    10055.58    211.73 o 
  -6   4   4     3396.55     2957.40    136.73 o 
  -5   4   4    13717.68    12189.43    181.08 o 
  -4   4   4        4.54      -65.52     70.40 o 
  -3   4   4      147.72      122.69     76.17 o 
  -2   4   4    23567.39    22068.53    342.32 o 
  -1   4   4     7371.38     5370.98    107.98 o 
   0   4   4    20971.98    20572.07    297.37 o 
   1   4   4       46.22      161.72     52.38 o 
   2   4   4      245.92      279.60     58.44 o 
   3   4   4     5735.86     4233.64     93.13 o 
   4   4   4      284.60      375.95     53.08 o 
   5   4   4     4370.13     3999.82    125.21 o 
   6   4   4      177.19      125.75     54.50 o 
   7   4   4      811.28      857.57     81.05 o 
   8   4   4     1687.67     1472.23    107.60 o 
   9   4   4        7.02     -111.39    111.39 o 
  10   4   4      379.81      311.42    141.62 o 
  11   4   4      384.72      331.33    156.19 o 
  12   4   4     2291.05     2502.38    242.34 o 
  13   4   4      206.29      482.09    228.27 o 
  14   4   4     1039.55     1032.24    325.45 o 
 -15   5   4       50.35     -235.73    438.23 o 
 -14   5   4      778.07      332.33    402.38 o 
 -13   5   4        1.48       73.87    165.98 o 
 -12   5   4     1054.04     1046.54    127.51 o 
 -11   5   4     1053.61     1179.39    111.41 o 
 -10   5   4      157.81      -22.49    110.60 o 
  -9   5   4     5212.07     4748.80    256.26 o 
  -8   5   4     2423.16     2295.55    116.73 o 
  -7   5   4       26.47       18.32     60.41 o 
  -6   5   4      564.11      473.82     70.52 o 
  -5   5   4    10431.42     9534.36    195.81 o 
  -4   5   4      366.97      281.96     72.62 o 
  -3   5   4     9903.44     8763.33    156.56 o 
  -2   5   4      280.93      264.47     58.78 o 
  -1   5   4       91.23      100.34     53.00 o 
   0   5   4     1435.77     1038.09     64.71 o 
   1   5   4     3732.27     2905.35     79.39 o 
   2   5   4     1843.31     1371.96     64.49 o 
   3   5   4      236.79      220.68     63.42 o 
   4   5   4      980.60      928.11     91.81 o 
   5   5   4       13.03      133.10     60.78 o 
   6   5   4      172.75      300.30     85.67 o 
   7   5   4      174.64      105.42     96.00 o 
   8   5   4      105.91      111.27    100.81 o 
   9   5   4      666.99      405.50    117.54 o 
  10   5   4      139.26     -117.42    141.00 o 
  11   5   4      102.90     -181.89    181.89 o 
  12   5   4      648.22     1313.86    223.81 o 
  13   5   4      192.79      140.98    297.43 o 
  14   5   4       89.46       -5.12    352.27 o 
 -15   6   4       23.69       95.63    394.15 o 
 -14   6   4      489.45     -236.65    279.57 o 
 -13   6   4        2.59      -60.77    163.26 o 
 -12   6   4      198.96       56.88     88.87 o 
 -11   6   4      212.17      123.66    106.40 o 
 -10   6   4      114.90      202.77    141.65 o 
  -9   6   4     3341.81     2861.17    115.52 o 
  -8   6   4        3.28       23.82     67.16 o 
  -7   6   4     1249.25     1230.63     84.78 o 
  -6   6   4      170.58      291.58     76.60 o 
  -5   6   4        3.51      -64.28     64.28 o 
  -4   6   4       32.77       21.89     59.44 o 
  -3   6   4       86.02      117.45     63.73 o 
  -2   6   4        3.64      152.32    105.82 o 
  -1   6   4       24.98      -48.90     48.90 o 
   0   6   4      138.31       70.24     50.36 o 
   1   6   4      938.88      788.49     60.06 o 
   2   6   4       32.62       34.47     55.05 o 
   3   6   4     2091.42     1755.56     63.90 o 
   4   6   4       79.42       51.81     53.26 o 
   5   6   4      107.59      254.53     89.48 o 
   6   6   4      179.80       65.75     87.59 o 
   7   6   4      314.85      220.11     81.27 o 
   8   6   4        4.94       75.17    107.78 o 
   9   6   4      142.09      177.13    152.80 o 
  10   6   4       57.56      -44.13    130.04 o 
  11   6   4       72.68      158.37    190.90 o 
  12   6   4        4.46      499.68    328.29 o 
  13   6   4       26.09      235.40    306.43 o 
 -14   7   4      116.85      683.35    416.26 o 
 -13   7   4       91.60        0.62    207.80 o 
 -12   7   4      166.94      177.65     97.91 o 
 -11   7   4      260.34      174.52    100.33 o 
 -10   7   4      143.99       41.63     65.44 o 
  -9   7   4      257.23      410.42    123.47 o 
  -8   7   4      148.45      130.23     67.19 o 
  -7   7   4      139.18      358.50     70.49 o 
  -6   7   4       91.92       81.57     69.82 o 
  -5   7   4      707.87      807.16     76.88 o 
  -4   7   4      401.91      204.56     81.50 o 
  -3   7   4      443.31      504.49     58.26 o 
  -2   7   4      544.03      377.86     65.28 o 
  -1   7   4       20.79       54.23     51.57 o 
   0   7   4       83.55      187.37     52.67 o 
   1   7   4      287.25      206.80     58.57 o 
   2   7   4        4.24       23.16     54.94 o 
   3   7   4        4.65        0.78     73.12 o 
   4   7   4       14.31      -48.32     83.72 o 
   5   7   4      310.80      335.61     76.87 o 
   6   7   4      110.75       66.90     87.80 o 
   7   7   4      233.49      394.29     95.33 o 
   8   7   4      410.40      498.16    113.59 o 
   9   7   4       67.32       77.18    160.30 o 
  10   7   4      201.56      306.51    135.08 o 
  11   7   4      328.92      285.82    183.91 o 
  12   7   4        0.97     -247.92    247.92 o 
  13   7   4      284.21      879.85    340.47 o 
 -14   8   4      109.06      188.44    298.28 o 
 -13   8   4      435.22      272.08    223.24 o 
 -12   8   4       72.88       87.25    158.74 o 
 -11   8   4       39.14     -116.73    116.73 o 
 -10   8   4      169.18       66.71     80.48 o 
  -9   8   4       82.45      211.67     87.72 o 
  -8   8   4        2.53       53.28     72.69 o 
  -7   8   4      558.88      398.90     72.88 o 
  -6   8   4      298.28      253.47     69.26 o 
  -5   8   4      962.93      694.19     65.69 o 
  -4   8   4      416.98      473.95     88.19 o 
  -3   8   4        5.11        8.82     79.84 o 
  -2   8   4      178.79      320.94     64.79 o 
  -1   8   4     2139.74     1478.86     87.67 o 
   0   8   4      470.40      367.18     54.97 o 
   1   8   4      106.90       85.85     48.82 o 
   2   8   4       30.16       -8.35     53.02 o 
   3   8   4      100.00      184.23     60.06 o 
   4   8   4      290.32      205.87     59.17 o 
   5   8   4       11.58      -27.10     63.07 o 
   6   8   4       11.73       25.89     97.68 o 
   7   8   4      413.14      375.23     83.59 o 
   8   8   4       83.83      -12.30    113.36 o 
   9   8   4      637.41      479.67    125.74 o 
  10   8   4     1248.41     1124.46    207.84 o 
  11   8   4      233.15       62.63    279.07 o 
  12   8   4      356.31      389.54    325.99 o 
  13   8   4       90.49     -172.68    428.96 o 
 -14   9   4      357.83       71.45    316.04 o 
 -13   9   4      200.30      256.10    273.31 o 
 -12   9   4      469.51      515.39    191.07 o 
 -11   9   4      147.85      178.13    140.00 o 
 -10   9   4       34.45      -48.30    128.95 o 
  -9   9   4      600.74      481.82    105.43 o 
  -8   9   4      126.56      188.82     78.98 o 
  -7   9   4     1093.97      812.00     97.15 o 
  -6   9   4      467.06      574.32     63.44 o 
  -5   9   4    13023.98    12434.60    257.94 o 
  -4   9   4     2544.99     2066.46    128.77 o 
  -3   9   4     7808.34     7065.53    147.58 o 
  -2   9   4     1275.29      940.62     82.20 o 
  -1   9   4       66.50      134.85     59.70 o 
   0   9   4     1128.53      954.47     65.94 o 
   1   9   4       35.00       31.64     58.18 o 
   2   9   4     9491.17     8301.77    175.61 o 
   3   9   4      310.02      329.14     73.73 o 
   4   9   4      408.38      406.80     62.54 o 
   5   9   4      320.88      246.28     76.05 o 
   6   9   4      716.09      416.44     97.67 o 
   7   9   4     3192.88     2752.36    162.35 o 
   8   9   4       76.14      174.23    106.29 o 
   9   9   4     4695.97     4658.92    184.96 o 
  10   9   4      458.98      416.64    162.98 o 
  11   9   4     2604.74     2430.49    349.93 o 
  12   9   4     1896.50     1886.29    587.56 o 
 -13  10   4      399.01      693.16    388.78 o 
 -12  10   4      537.96      491.43    186.69 o 
 -11  10   4     1717.48     1675.48    228.95 o 
 -10  10   4      552.88      500.22    159.85 o 
  -9  10   4        5.48      -52.68    124.79 o 
  -8  10   4     7063.49     6765.37    176.38 o 
  -7  10   4      297.99      432.56     71.65 o 
  -6  10   4     2286.86     2245.96    127.26 o 
  -5  10   4      437.42       81.28     99.51 o 
  -4  10   4     1468.96     1257.33     94.66 o 
  -3  10   4       25.70      107.21     49.39 o 
  -2  10   4     2835.70     2358.73    107.97 o 
  -1  10   4       83.98       44.33     63.21 o 
   0  10   4     3257.94     2837.86     85.58 o 
   1  10   4     6872.83     7429.18    129.93 o 
   2  10   4     3273.29     3443.64    115.84 o 
   3  10   4    28797.44    29942.17    404.14 o 
   4  10   4     1050.84      940.49     72.91 o 
   5  10   4     6082.56     5962.06    170.36 o 
   6  10   4      695.57      530.68     99.39 o 
   7  10   4     2785.95     3017.41    134.76 o 
   8  10   4     2636.61     2382.04    148.22 o 
   9  10   4     5852.35     5941.92    306.07 o 
  10  10   4      199.74      218.32    184.82 o 
  11  10   4     2216.43     1902.63    265.77 o 
  12  10   4     2272.49     2593.51    489.05 o 
 -13  11   4     1004.29     1495.92    328.79 o 
 -12  11   4     4359.52     4035.95    339.21 o 
 -11  11   4      240.88      180.62    177.06 o 
 -10  11   4     2803.11     2610.60    207.52 o 
  -9  11   4     4675.77     4585.71    139.46 o 
  -8  11   4      129.75      181.62     96.66 o 
  -7  11   4     1033.65     1086.22    124.67 o 
  -6  11   4      341.32      233.08    108.63 o 
  -5  11   4     9200.98     9359.44    240.58 o 
  -4  11   4      252.00      308.09     99.30 o 
  -3  11   4     6868.57     6966.43    179.06 o 
  -2  11   4    13353.78    14844.88    220.86 o 
  -1  11   4      586.85      690.94     84.33 o 
   0  11   4    13801.99    14677.24    217.57 o 
   1  11   4    13734.54    14093.36    265.71 o 
   2  11   4     2416.81     2410.23    119.42 o 
   3  11   4      509.71      744.83     94.71 o 
   4  11   4     2377.30     2689.20    150.50 o 
   5  11   4     4459.32     4937.45    234.94 o 
   6  11   4     1604.66     1386.88    111.99 o 
   7  11   4     1055.97      995.88    108.57 o 
   8  11   4      625.69      667.64    125.65 o 
   9  11   4     1513.61     1424.99    162.95 o 
  10  11   4       71.27     -113.22    205.02 o 
  11  11   4     1915.70     2506.14    282.73 o 
  12  11   4     1096.17      748.25    383.24 o 
 -12  12   4     1410.90     1320.43    262.95 o 
 -11  12   4      255.53      -45.21    340.55 o 
 -10  12   4     3141.37     3264.93    259.89 o 
  -9  12   4      501.23      279.49    114.99 o 
  -8  12   4        4.38      -69.69    131.28 o 
  -7  12   4      127.86      -42.01    117.73 o 
  -6  12   4     3786.78     3955.94    176.54 o 
  -5  12   4       16.64      -17.60    103.31 o 
  -4  12   4      762.81     1097.92    109.84 o 
  -3  12   4      634.00      735.83    102.74 o 
  -2  12   4     6628.62     7463.80    142.31 o 
  -1  12   4    13587.22    14916.77    239.03 o 
   0  12   4      584.05      730.51     71.34 o 
   1  12   4    17330.68    20292.77    284.84 o 
   2  12   4     7028.50     7295.71    181.03 o 
   3  12   4    14167.21    16161.02    268.04 o 
   4  12   4     6193.95     6404.19    154.15 o 
   5  12   4     5464.10     5385.55    163.12 o 
   6  12   4       91.33      145.50    118.79 o 
   7  12   4     6551.31     6582.04    255.51 o 
   8  12   4     3021.55     3160.94    224.04 o 
   9  12   4      334.55      297.48    157.79 o 
  10  12   4     2703.15     2412.45    225.98 o 
  11  12   4      227.66      -28.87    447.89 o 
 -12  13   4        7.46     -296.38    541.59 o 
 -11  13   4     1500.23     1493.04    173.26 o 
 -10  13   4      813.74     1137.87    342.02 o 
  -9  13   4      127.37      684.05    244.30 o 
  -8  13   4     3469.45     3608.64    225.53 o 
  -7  13   4     5927.87     6638.21    333.29 o 
  -6  13   4     1345.78     1283.95    140.29 o 
  -5  13   4    18562.95    20775.90    403.10 o 
  -4  13   4      135.07      509.61    112.78 o 
  -3  13   4      176.81      232.24    104.09 o 
  -2  13   4     1230.03     1134.59     60.48 o 
  -1  13   4     2615.19     3366.23    168.61 o 
   0  13   4       60.47      222.90    119.25 o 
   1  13   4     6457.78     7093.38    165.85 o 
   2  13   4      369.26      410.72     72.20 o 
   3  13   4      701.53      840.75     85.84 o 
   4  13   4       13.57      157.65     66.09 o 
   5  13   4    10793.80    11704.09    314.08 o 
   6  13   4     1673.83     2061.59    201.08 o 
   7  13   4     9740.91    10646.40    406.30 o 
   8  13   4     2636.19     2831.70    223.07 o 
   9  13   4     3351.45     3401.95    247.26 o 
  10  13   4      451.57       21.18    242.74 o 
  11  13   4     2078.05     1849.79    323.23 o 
 -11  14   4      796.69     1146.78    384.10 o 
 -10  14   4     1927.56     2422.99    283.66 o 
  -9  14   4     1635.90     1613.96    248.08 o 
  -8  14   4     7467.71     7901.53    480.53 o 
  -7  14   4      128.53      192.50    168.28 o 
  -6  14   4      159.65      440.87    149.39 o 
  -5  14   4     1953.45     1969.70    148.22 o 
  -4  14   4     5861.62     6144.82    203.52 o 
  -3  14   4     1029.25      972.07    146.12 o 
  -2  14   4      751.47      667.47    125.59 o 
  -1  14   4     9319.49    10143.25    278.79 o 
   0  14   4        6.28      109.80     75.82 o 
   1  14   4      178.45      290.44     93.47 o 
   2  14   4       68.82      169.34     69.29 o 
   3  14   4    10630.69    12061.27    244.05 o 
   4  14   4      325.90      399.01     70.39 o 
   5  14   4     3943.89     4021.45    215.47 o 
   6  14   4      131.38      233.75     91.45 o 
   7  14   4     3042.71     3239.59    203.62 o 
   8  14   4      297.03      181.30    248.52 o 
   9  14   4     1860.00     2263.99    329.21 o 
  10  14   4       79.00     -300.75    300.75 o 
 -10  15   4      905.77      639.26    286.60 o 
  -9  15   4       47.79     -120.59    252.86 o 
  -8  15   4      955.95     1269.05    234.40 o 
  -7  15   4      947.54      845.58    191.39 o 
  -6  15   4     1833.73     1451.37    324.98 o 
  -5  15   4     5205.28     4817.62    217.94 o 
  -4  15   4      163.50        4.64    134.56 o 
  -3  15   4     3596.84     3592.69    178.76 o 
  -2  15   4     5572.12     5479.10    199.49 o 
  -1  15   4      159.67      106.03     87.31 o 
   0  15   4     9706.53    11397.94    345.91 o 
   1  15   4     2138.90     2130.72    101.29 o 
   2  15   4      656.86      751.83     96.41 o 
   3  15   4       49.20       52.69     96.02 o 
   4  15   4     2234.70     2175.38    104.77 o 
   5  15   4        9.92       72.55    144.71 o 
   6  15   4     2982.04     2965.56    227.53 o 
   7  15   4      696.32      682.94    142.24 o 
   8  15   4     2226.39     1928.06    284.57 o 
   9  15   4     2260.98     2202.99    623.72 o 
 -10  16   4      659.91     -688.23    688.23 o 
  -9  16   4      513.69      416.29    449.46 o 
  -8  16   4      113.04      382.88    265.16 o 
  -7  16   4        2.14     -211.44    211.44 o 
  -6  16   4     2742.32     2796.31    209.37 o 
  -5  16   4      849.45      725.09    164.47 o 
  -4  16   4      146.03      130.03    130.55 o 
  -3  16   4       45.59      103.46     96.96 o 
  -2  16   4      724.97      798.10    140.54 o 
  -1  16   4     1392.38     1278.59     89.03 o 
   0  16   4      784.67      707.93    129.32 o 
   1  16   4     6656.53     7206.06    260.12 o 
   2  16   4     3047.92     3217.32    195.72 o 
   3  16   4    10791.96    12388.71    238.03 o 
   4  16   4     2035.90     1720.22    190.55 o 
   5  16   4     2257.50     2337.02    294.57 o 
   6  16   4     1157.97      914.68    305.64 o 
   7  16   4     2936.42     2824.35    385.30 o 
   8  16   4      250.83      289.37    367.00 o 
  -8  17   4      386.14      239.52    283.31 o 
  -7  17   4      966.12      681.77    324.35 o 
  -6  17   4      410.41      461.87    318.52 o 
  -5  17   4      476.21      424.06    212.67 o 
  -4  17   4       16.08     -214.97    214.97 o 
  -3  17   4        1.01        7.80    170.42 o 
  -2  17   4      119.34      220.10    144.57 o 
  -1  17   4      441.28      645.89    155.88 o 
   0  17   4      222.51      430.06    115.00 o 
   1  17   4     2182.26     2052.78    197.77 o 
   2  17   4      517.17      501.54    135.65 o 
   3  17   4       13.56      -54.06    155.34 o 
   4  17   4       52.20      379.02    224.51 o 
   5  17   4     1109.36      402.68    329.24 o 
   6  17   4       36.05      -70.12    268.57 o 
   7  17   4     1868.50     2713.52    879.22 o 
  -7  18   4        0.93      435.87    321.25 o 
  -6  18   4      747.16       85.56    401.04 o 
  -5  18   4        8.91     -221.72    221.72 o 
  -4  18   4      496.02      280.93    330.76 o 
  -3  18   4      448.88      178.02    210.92 o 
  -2  18   4      173.74      360.08    231.14 o 
  -1  18   4      822.37      496.46    197.43 o 
   0  18   4      102.41      264.56    123.82 o 
   1  18   4      365.26      333.27    132.62 o 
   2  18   4      154.85       85.27    204.55 o 
   3  18   4       56.34      277.58    227.46 o 
   4  18   4      181.30      350.29    347.49 o 
   5  18   4       73.30      671.96    272.81 o 
   6  18   4       11.86     -184.82    341.62 o 
  -5  19   4      220.40      -64.56    245.12 o 
  -4  19   4      410.49      731.83    238.95 o 
  -3  19   4       42.13      303.73    232.88 o 
  -2  19   4      272.48      384.95    205.49 o 
  -1  19   4       23.74      294.14    227.67 o 
   0  19   4      118.35      -29.28    187.42 o 
   1  19   4       50.64     -174.58    174.58 o 
   2  19   4       48.32      237.82    279.13 o 
   3  19   4      168.07      382.69    253.62 o 
   4  19   4       58.19     -121.07    362.92 o 
  -3  20   4      136.39     -367.91    367.91 o 
  -2  20   4        9.92       62.26    221.97 o 
  -1  20   4       64.06       54.79    216.27 o 
   0  20   4       22.82      435.54    281.62 o 
   1  20   4        6.27      -90.85    300.74 o 
 -15   0   5      821.18      349.24    339.47 o 
 -13   0   5       56.56      -13.49    144.35 o 
 -11   0   5      172.29      265.55    149.69 o 
  -9   0   5      235.37      245.22    114.16 o 
  -7   0   5      211.46       57.49    115.79 o 
  -5   0   5       26.18      -96.77     96.77 o 
  -3   0   5       11.34      -73.08    132.00 o 
  -1   0   5      287.13      158.08    144.01 o 
   1   0   5      498.08      615.42    163.55 o 
   5   0   5      416.88      424.29    113.54 o 
   7   0   5       49.73      -42.89    135.21 o 
   9   0   5       23.10     -140.82    140.82 o 
  11   0   5       57.02      -11.29    245.52 o 
  13   0   5        6.44     -250.86    250.86 o 
 -15   1   5        0.82      -74.52    222.03 o 
 -14   1   5      283.99      209.24    141.09 o 
 -13   1   5        4.96      -55.57    122.69 o 
 -12   1   5       23.89       50.00     95.62 o 
 -11   1   5       45.33      178.45    116.33 o 
 -10   1   5      388.60      307.35     92.70 o 
  -9   1   5      165.60       86.46     90.56 o 
  -8   1   5      213.15      236.12     82.73 o 
  -7   1   5      912.18     1087.17     84.15 o 
  -6   1   5       24.83       67.01     72.54 o 
  -5   1   5     1737.07     1629.01     84.45 o 
  -4   1   5      824.73      520.62    111.44 o 
  -3   1   5      968.02      823.53     67.72 o 
  -2   1   5     1707.66     1068.13    100.56 o 
  -1   1   5       76.69      212.20     74.29 o 
   0   1   5      184.09      258.24     68.59 o 
   1   1   5     1610.20     1396.84     76.95 o 
   2   1   5     6405.92     4898.03    124.21 o 
   3   1   5      761.79      497.52     72.27 o 
   4   1   5      580.95      527.10     98.18 o 
   5   1   5      927.83      911.25     82.16 o 
   6   1   5      229.64        4.27     66.13 o 
   7   1   5      191.43      279.61     81.75 o 
   8   1   5       40.56       88.68     85.08 o 
   9   1   5      124.57      122.44    121.89 o 
  10   1   5       89.23      -24.55    126.52 o 
  11   1   5       46.06       79.70    136.02 o 
  12   1   5      244.86      102.05    146.62 o 
  13   1   5       69.38      228.08    253.98 o 
  14   1   5      187.44      184.55    372.70 o 
 -15   2   5      297.89      264.94    178.91 o 
 -14   2   5      155.30     -172.68    172.68 o 
 -13   2   5      154.03      351.42    138.86 o 
 -12   2   5      142.28       51.10    133.10 o 
 -11   2   5      923.96      706.55    110.05 o 
 -10   2   5       25.91     -103.87    103.87 o 
  -9   2   5       53.63       76.85     94.85 o 
  -8   2   5     1042.34     1056.30     99.95 o 
  -7   2   5     7550.30     7445.18    159.02 o 
  -6   2   5     1891.21     1760.80     88.61 o 
  -5   2   5    19670.87    16318.69    238.30 o 
  -4   2   5      270.95      187.43     64.64 o 
  -3   2   5       32.75      148.98     86.86 o 
  -2   2   5     2971.32     3055.91    101.64 o 
  -1   2   5    43014.45    37675.48    544.43 o 
   0   2   5     3641.75     3897.90    109.65 o 
   1   2   5     3229.15     2252.69     88.76 o 
   2   2   5     3231.99     3317.29    111.32 o 
   3   2   5       33.19      -44.92    100.32 o 
   4   2   5      222.18      320.86     86.81 o 
   5   2   5     5220.60     3807.52    119.18 o 
   6   2   5      342.72      150.07     74.02 o 
   7   2   5     2149.26     1747.61    102.28 o 
   8   2   5       26.95       43.85     75.30 o 
   9   2   5      217.50      265.18     84.02 o 
  10   2   5       33.87      120.95    112.51 o 
  11   2   5        8.61      291.14    129.75 o 
  12   2   5       32.80       21.67    154.07 o 
  13   2   5      600.58     1065.00    261.44 o 
  14   2   5      238.45      372.92    329.88 o 
 -15   3   5     1066.54     1551.59    260.80 o 
 -14   3   5       88.40      364.51    226.75 o 
 -13   3   5     1455.51     1280.43    179.12 o 
 -12   3   5     3548.12     3254.38    161.38 o 
 -11   3   5      152.21      108.89     87.27 o 
 -10   3   5      871.69      961.91    107.60 o 
  -9   3   5     1561.56     1471.55    113.09 o 
  -8   3   5     2122.50     1804.95    103.05 o 
  -7   3   5     3608.67     3741.66    114.70 o 
  -6   3   5     1209.79     1400.88     85.48 o 
  -5   3   5     3663.03     4099.27    108.73 o 
  -4   3   5    31871.44    28765.50    439.72 o 
  -3   3   5     1231.44      907.45     69.19 o 
  -2   3   5    62895.04    55049.25    853.72 o 
  -1   3   5       56.97       59.26     65.81 o 
   0   3   5      434.90     1035.39     72.15 o 
   1   3   5       16.04      150.67     69.07 o 
   2   3   5    49308.11    45296.55    596.47 o 
   3   3   5      161.03      109.08     83.79 o 
   4   3   5    26681.74    26651.57    396.22 o 
   5   3   5     1534.97     1743.20     72.93 o 
   6   3   5       78.94      293.18     80.16 o 
   7   3   5     1742.43     1626.75    100.19 o 
   8   3   5      656.34      639.55     91.26 o 
   9   3   5      139.37      226.09    143.58 o 
  10   3   5      105.38      -10.53    107.30 o 
  11   3   5       76.66     -125.08    125.08 o 
  12   3   5     2890.92     3015.93    300.26 o 
  13   3   5      258.09       37.13    243.20 o 
  14   3   5      160.51      365.79    299.63 o 
 -15   4   5      392.15      492.78    341.87 o 
 -14   4   5      443.73      662.79    185.24 o 
 -13   4   5      803.38      662.13    186.29 o 
 -12   4   5      945.91     1051.83    130.44 o 
 -11   4   5     5564.42     5417.86    176.05 o 
 -10   4   5     2670.10     2561.48    130.09 o 
  -9   4   5     1288.72     1136.66     98.53 o 
  -8   4   5     3996.28     3957.33    120.48 o 
  -7   4   5    11125.78    11261.30    226.54 o 
  -6   4   5      335.73      314.22     93.98 o 
  -5   4   5     9698.83     7542.14    172.19 o 
  -4   4   5      139.29      172.82     93.41 o 
  -3   4   5      572.54      718.53     68.09 o 
  -2   4   5    21205.96    20101.96    329.79 o 
  -1   4   5    22039.91    20468.79    311.95 o 
   0   4   5    12588.79    10449.41    183.99 o 
   1   4   5    12707.37    11578.98    181.95 o 
   2   4   5      552.22      546.74     65.05 o 
   3   4   5     9752.15     8908.13    151.39 o 
   4   4   5      641.25      678.64     60.21 o 
   5   4   5    22083.45    21389.10    290.25 o 
   6   4   5     3119.91     3625.44    108.11 o 
   7   4   5      827.67      762.70     90.40 o 
   8   4   5      103.16      281.71     84.71 o 
   9   4   5       72.89       56.19    112.42 o 
  10   4   5     1084.83     1305.52    640.46 o 
  11   4   5      119.93      124.38    112.88 o 
  12   4   5     3794.69     3682.06    307.56 o 
  13   4   5       99.03       44.33    224.15 o 
 -15   5   5     2139.91     2379.58    411.40 o 
 -14   5   5     1444.52     1613.83    370.17 o 
 -13   5   5       92.36      -78.58    155.94 o 
 -12   5   5     4469.22     4222.78    174.13 o 
 -11   5   5      214.68      228.50     87.34 o 
 -10   5   5      965.50      996.56    104.31 o 
  -9   5   5     2400.19     2345.80    124.02 o 
  -8   5   5      924.96     1053.83     91.77 o 
  -7   5   5      659.77     1234.46     84.58 o 
  -6   5   5     2846.56     3142.46    105.82 o 
  -5   5   5    20283.77    24173.38    432.19 o 
  -4   5   5     6255.84     7599.42    186.80 o 
  -3   5   5    28378.09    25381.04    383.63 o 
  -2   5   5     2053.66     1930.92     97.14 o 
  -1   5   5      682.24      582.38     61.65 o 
   0   5   5     6716.90     7349.01    136.08 o 
   1   5   5    13876.16    11223.04    190.92 o 
   2   5   5     1490.65     1454.54     79.12 o 
   3   5   5    13313.64    10980.47    170.73 o 
   4   5   5     3527.21     4014.21    106.29 o 
   5   5   5     3720.52     4928.04    113.67 o 
   6   5   5     1441.57     1329.31    101.84 o 
   7   5   5      942.57     1173.79    108.43 o 
   8   5   5      448.70      381.39    179.23 o 
   9   5   5     1289.06     1263.93    135.58 o 
  10   5   5      815.29      878.20    136.29 o 
  11   5   5      163.19      -67.35    189.05 o 
  12   5   5     3061.42     2979.38    278.55 o 
  13   5   5     1515.45     1438.40    415.22 o 
 -15   6   5     1471.34     1980.03    509.29 o 
 -14   6   5     2889.92     3148.65    332.78 o 
 -13   6   5     2381.21     2318.43    195.55 o 
 -12   6   5      523.00      427.53    127.22 o 
 -11   6   5      209.17      168.75    103.90 o 
 -10   6   5      142.28      218.77     93.89 o 
  -9   6   5     2255.42     2333.58    112.21 o 
  -8   6   5     2064.64     2164.51    111.85 o 
  -7   6   5     7481.00     8455.55    166.86 o 
  -6   6   5    11086.85    10565.75    212.50 o 
  -5   6   5     9169.61    10804.45    189.87 o 
  -4   6   5       90.94      281.42     61.28 o 
  -3   6   5     8415.84    10520.75    176.24 o 
  -2   6   5    12427.75    13261.46    214.61 o 
  -1   6   5    27146.68    30157.12    410.67 o 
   0   6   5    19123.25    15294.64    232.27 o 
   1   6   5    40221.72    45294.81    567.54 o 
   2   6   5     2986.11     3068.22     82.71 o 
   3   6   5    11638.01    14247.08    201.39 o 
   4   6   5     3600.96     3346.95    135.49 o 
   5   6   5      108.84      125.14     59.06 o 
   6   6   5       41.39      120.17    117.66 o 
   7   6   5     2307.73     2468.88    140.70 o 
   8   6   5     1977.05     1862.45    135.25 o 
   9   6   5       66.91      -19.45    128.30 o 
  10   6   5      598.89      845.60    158.65 o 
  11   6   5      413.72      369.70    235.50 o 
  12   6   5      339.90      274.43    215.04 o 
  13   6   5        9.22      346.19    347.71 o 
 -14   7   5      310.68      462.93    454.17 o 
 -13   7   5      920.26     1343.61    225.78 o 
 -12   7   5      485.68      545.14    144.22 o 
 -11   7   5     1135.33      865.57    114.16 o 
 -10   7   5      756.06      631.36    102.03 o 
  -9   7   5    12133.84    14399.22    262.22 o 
  -8   7   5     4788.42     5185.91    141.68 o 
  -7   7   5    21018.88    23495.41    351.57 o 
  -6   7   5      312.79      437.32     77.22 o 
  -5   7   5    11476.06    13884.80    258.48 o 
  -4   7   5    58781.16    67070.80    768.46 o 
  -3   7   5     2591.49     2398.12    105.29 o 
  -2   7   5    49508.38    52523.70    686.16 o 
  -1   7   5      793.31      984.49     77.58 o 
   0   7   5       97.57       85.74     58.46 o 
   1   7   5    15252.84    15093.63    230.58 o 
   2   7   5    45351.43    49153.31    557.70 o 
   3   7   5     4066.89     3924.24    105.84 o 
   4   7   5    42506.56    50890.27    600.56 o 
   5   7   5     2619.67     2909.76     96.36 o 
   6   7   5     1831.28     2333.91    122.18 o 
   7   7   5     6893.84     7482.85    202.88 o 
   8   7   5     2108.79     2274.58    142.07 o 
   9   7   5      484.64      635.88    132.74 o 
  10   7   5       90.35      227.06    159.70 o 
  11   7   5       15.64      226.28    259.80 o 
  12   7   5       16.44      333.43    263.18 o 
  13   7   5       54.29     -170.53    338.90 o 
 -14   8   5      207.89      558.58    308.59 o 
 -13   8   5      322.60      125.37    223.49 o 
 -12   8   5      832.06      782.17    185.86 o 
 -11   8   5     1740.81     1840.83    148.23 o 
 -10   8   5     2718.22     2828.08    123.14 o 
  -9   8   5      679.33      634.14    111.06 o 
  -8   8   5     1133.64     1297.76    114.84 o 
  -7   8   5     7906.34     8481.54    188.38 o 
  -6   8   5     1741.96     1537.47    128.69 o 
  -5   8   5    16583.69    16606.71    357.13 o 
  -4   8   5     7411.56     7677.37    162.72 o 
  -3   8   5      532.25      930.37     95.66 o 
  -2   8   5     4220.16     5713.95    158.67 o 
  -1   8   5    55552.36    58352.08    702.98 o 
   0   8   5      349.52      348.17     59.10 o 
   1   8   5     5105.62     3968.16     98.99 o 
   2   8   5      436.29      466.25     66.34 o 
   3   8   5     1426.63     1598.82     77.17 o 
   4   8   5     1392.64     1389.66     78.74 o 
   5   8   5    23910.83    25755.73    378.89 o 
   6   8   5     3621.46     3698.89    145.90 o 
   7   8   5     4914.19     4949.34    173.15 o 
   8   8   5     5403.87     5647.41    210.22 o 
   9   8   5      342.81      409.96    136.20 o 
  10   8   5     8022.70     8812.25    334.05 o 
  11   8   5      234.44      492.98    203.61 o 
  12   8   5     1269.60     1023.16    313.86 o 
 -14   9   5      756.95      746.44    258.30 o 
 -13   9   5      876.62      453.89    482.49 o 
 -12   9   5     1825.70     2014.07    225.48 o 
 -11   9   5      296.54      296.24    202.76 o 
 -10   9   5      146.68      137.97     99.74 o 
  -9   9   5      386.37      334.89     94.97 o 
  -8   9   5     2077.70     1890.91    103.79 o 
  -7   9   5     9037.02     9485.05    264.20 o 
  -6   9   5       19.44       31.96     57.84 o 
  -5   9   5    24950.64    28627.90    482.26 o 
  -4   9   5     5980.49     5686.33    181.08 o 
  -3   9   5     9801.88    10647.39    204.68 o 
  -2   9   5    24971.00    25614.79    399.28 o 
  -1   9   5       11.63       82.63     61.54 o 
   0   9   5     3243.27     4266.65    104.76 o 
   1   9   5      142.33      254.96     62.80 o 
   2   9   5    14764.03    15531.72    273.91 o 
   3   9   5      433.32      449.57     70.52 o 
   4   9   5     2421.73     2558.04    134.87 o 
   5   9   5     7332.02     8718.88    207.80 o 
   6   9   5     3267.98     3499.47    141.84 o 
   7   9   5     5627.54     5887.53    185.69 o 
   8   9   5     1290.06     1301.58    131.26 o 
   9   9   5     1283.30      744.77    140.22 o 
  10   9   5      151.60      208.28    182.03 o 
  11   9   5       30.81      152.76    243.25 o 
  12   9   5     2197.97     2617.30    388.88 o 
 -13  10   5     1177.57     1319.19    276.06 o 
 -12  10   5      421.44      526.52    200.59 o 
 -11  10   5     4639.21     4746.17    378.86 o 
 -10  10   5      777.78      562.78    134.50 o 
  -9  10   5     4152.62     3736.51    138.82 o 
  -8  10   5      690.56      713.60     88.94 o 
  -7  10   5      472.77      561.04    110.66 o 
  -6  10   5      239.67      324.85     70.85 o 
  -5  10   5     2181.03     1936.18    128.02 o 
  -4  10   5      381.79      370.77     76.12 o 
  -3  10   5     3360.96     3529.04    124.85 o 
  -2  10   5     1655.73     1355.23     89.09 o 
  -1  10   5      476.01      677.33     68.82 o 
   0  10   5      983.84      903.88     65.39 o 
   1  10   5     7806.60     8566.39    149.06 o 
   2  10   5      227.05      326.35     66.16 o 
   3  10   5    24984.53    26417.54    383.30 o 
   4  10   5      127.54      109.01     71.78 o 
   5  10   5     5034.15     4957.60    183.85 o 
   6  10   5     3877.59     4172.61    163.84 o 
   7  10   5      253.66      423.27    128.94 o 
   8  10   5        3.14      -14.68    120.37 o 
   9  10   5     2168.39     2291.22    210.59 o 
  10  10   5       57.87      128.80    231.16 o 
  11  10   5      210.45       35.66    248.43 o 
  12  10   5      192.26     -418.77    448.90 o 
 -13  11   5        2.47     -269.61    269.61 o 
 -12  11   5      652.81      543.16    335.64 o 
 -11  11   5       46.82      387.04    229.42 o 
 -10  11   5     1223.64     1274.28    161.86 o 
  -9  11   5     1244.97     1355.54    120.80 o 
  -8  11   5       68.17      157.25     95.71 o 
  -7  11   5      970.14      869.15     71.50 o 
  -6  11   5      507.84      434.41     68.02 o 
  -5  11   5       32.25       61.30    109.33 o 
  -4  11   5      284.67      236.61     44.76 o 
  -3  11   5     1371.07     1029.75     61.34 o 
  -2  11   5     1206.17     1400.29     83.92 o 
  -1  11   5      268.59      460.81    103.44 o 
   0  11   5       87.42      105.82     52.75 o 
   1  11   5     1874.91     1611.33     76.37 o 
   2  11   5     2278.81     2129.20     98.07 o 
   3  11   5     1114.90      948.96     81.35 o 
   4  11   5     5418.76     5258.67    163.57 o 
   5  11   5       32.34      120.89     83.83 o 
   6  11   5      354.73       88.55    117.54 o 
   7  11   5      450.32      433.03    148.56 o 
   8  11   5      565.37      464.93    198.39 o 
   9  11   5      113.26      200.26    161.04 o 
  10  11   5      515.12      399.98    236.00 o 
  11  11   5       21.82      243.02    370.76 o 
 -12  12   5      178.76       22.38    235.04 o 
 -11  12   5       55.08      218.80    173.64 o 
 -10  12   5      982.28      643.89    199.36 o 
  -9  12   5     1267.44     1313.36    145.16 o 
  -8  12   5      498.18      287.69    143.58 o 
  -7  12   5      219.02      321.72    126.46 o 
  -6  12   5      305.57      693.35    128.72 o 
  -5  12   5      833.84     1068.18    166.19 o 
  -4  12   5      457.74      318.84    104.97 o 
  -3  12   5      915.91      970.83     73.90 o 
  -2  12   5      107.42      197.51     65.11 o 
  -1  12   5     2546.82     2494.01     96.09 o 
   0  12   5       11.15       52.93     73.42 o 
   1  12   5     1620.67     1360.02     86.16 o 
   2  12   5      241.87      249.95    101.96 o 
   3  12   5     1545.33     1324.55     83.48 o 
   4  12   5      412.88      410.38     81.03 o 
   5  12   5        5.30       21.41     92.23 o 
   6  12   5      155.67      194.62    122.16 o 
   7  12   5     1959.96     1606.95    168.59 o 
   8  12   5      460.89      192.31    169.54 o 
   9  12   5       13.09      192.65    139.48 o 
  10  12   5      523.62      433.09    230.09 o 
  11  12   5        4.90     -244.39    244.39 o 
 -12  13   5      120.07     -285.50    542.27 o 
 -11  13   5       48.97      330.44    149.68 o 
 -10  13   5      613.98      723.06    248.40 o 
  -9  13   5       11.13     -127.89    201.70 o 
  -8  13   5       38.56       -2.56    160.43 o 
  -7  13   5       84.81      -52.33    180.80 o 
  -6  13   5      296.91      218.22    128.18 o 
  -5  13   5      381.19      376.48    136.60 o 
  -4  13   5        0.14       16.98    112.86 o 
  -3  13   5       60.91      107.95    115.68 o 
  -2  13   5       28.84       59.60     80.91 o 
  -1  13   5        0.77      -27.71     70.64 o 
   0  13   5       16.70       76.99     69.84 o 
   1  13   5       33.51       82.01     65.37 o 
   2  13   5        4.33      -58.85     72.64 o 
   3  13   5      169.96      409.88     94.67 o 
   4  13   5      126.34      112.03     75.74 o 
   5  13   5      277.75      202.26    106.00 o 
   6  13   5      105.43      -58.09    190.42 o 
   7  13   5       41.10      463.10    257.92 o 
   8  13   5      289.72      145.29    182.29 o 
   9  13   5      262.51      425.95    204.45 o 
  10  13   5      694.53      766.84    346.11 o 
 -11  14   5      105.05      575.97    380.02 o 
 -10  14   5      473.99      457.86    267.14 o 
  -9  14   5      542.34      762.47    215.61 o 
  -8  14   5        9.50       76.46    190.26 o 
  -7  14   5       66.67      -54.84    167.39 o 
  -6  14   5      785.10      668.26    177.05 o 
  -5  14   5      310.87      253.28    140.76 o 
  -4  14   5      284.90      289.92    138.33 o 
  -3  14   5      206.90      235.80    143.16 o 
  -2  14   5       16.36       43.81     81.16 o 
  -1  14   5      198.18      306.36     94.80 o 
   0  14   5      287.08      240.69     66.12 o 
   1  14   5      292.44      210.80    122.96 o 
   2  14   5       46.08      -28.07     84.57 o 
   3  14   5       32.66      269.78     83.21 o 
   4  14   5      201.86      206.32    112.48 o 
   5  14   5      102.25      310.70    134.06 o 
   6  14   5      123.00      296.67    200.95 o 
   7  14   5      105.60      263.37    220.46 o 
   8  14   5        9.38      450.29    282.02 o 
   9  14   5      296.49      713.74    312.10 o 
 -10  15   5      240.90      201.62    308.85 o 
  -9  15   5     1008.82      753.01    255.03 o 
  -8  15   5      299.16      335.18    234.91 o 
  -7  15   5      671.36      543.41    209.27 o 
  -6  15   5      740.07      621.98    166.01 o 
  -5  15   5      305.06      -21.84    165.67 o 
  -4  15   5      107.48       49.26    149.76 o 
  -3  15   5       74.27      310.50    137.09 o 
  -2  15   5       99.76      222.54    127.50 o 
  -1  15   5        6.36       51.21     86.55 o 
   0  15   5        6.78       95.18    109.39 o 
   1  15   5       38.05      108.33    103.99 o 
   2  15   5       36.19       58.70     83.15 o 
   3  15   5      416.99      421.35     99.58 o 
   4  15   5      189.94      104.36    111.48 o 
   5  15   5       45.48       84.79    110.29 o 
   6  15   5      243.97      130.15    212.64 o 
   7  15   5      814.25      534.18    362.45 o 
   8  15   5      189.94      774.01    298.44 o 
   9  15   5     1241.61      872.36    417.38 o 
  -9  16   5     1121.30      861.57    297.60 o 
  -8  16   5       59.18      115.52    283.71 o 
  -7  16   5       36.87       62.64    167.99 o 
  -6  16   5      870.12      518.24    314.68 o 
  -5  16   5      244.43      327.77    208.68 o 
  -4  16   5      917.26      655.72    168.80 o 
  -3  16   5      930.33      750.47    141.32 o 
  -2  16   5       19.27      207.74    145.51 o 
  -1  16   5     1963.94     1760.08    121.25 o 
   0  16   5      147.97       44.48    109.62 o 
   1  16   5     2401.27     2260.87    207.84 o 
   2  16   5      607.39      365.20     97.04 o 
   3  16   5     3714.32     3732.92    216.64 o 
   4  16   5      328.59      481.78    193.59 o 
   5  16   5      554.27      763.55    154.30 o 
   6  16   5       20.00       35.20    180.61 o 
   7  16   5      130.92      -31.03    377.83 o 
   8  16   5      116.09      629.59    381.97 o 
  -8  17   5      592.88      150.16    434.54 o 
  -7  17   5     3033.26     3787.36    420.42 o 
  -6  17   5      462.86      227.27    228.01 o 
  -5  17   5      418.07      201.52    237.05 o 
  -4  17   5        3.39     -174.57    274.33 o 
  -3  17   5      382.61      319.99    165.56 o 
  -2  17   5        1.68      -40.16    206.32 o 
  -1  17   5       20.99       17.50    159.38 o 
   0  17   5      567.28      952.51    196.19 o 
   1  17   5      537.42      710.51    143.65 o 
   2  17   5      252.05      276.31    132.67 o 
   3  17   5      110.71      394.70    181.60 o 
   4  17   5      284.71      243.33    169.26 o 
   5  17   5     1063.31     1639.03    292.47 o 
   6  17   5       21.68      376.74    355.48 o 
   7  17   5     1462.32     2164.18    751.69 o 
  -7  18   5        3.00     -180.60    391.94 o 
  -6  18   5     1010.40     1304.87    438.08 o 
  -5  18   5     1673.95     1486.05    311.75 o 
  -4  18   5     2073.39     2445.13    415.55 o 
  -3  18   5       78.23      437.92    270.18 o 
  -2  18   5       77.87      312.95    215.13 o 
  -1  18   5     1173.79     1431.72    221.43 o 
   0  18   5      321.33      355.97    161.31 o 
   1  18   5     2711.81     2645.40    251.67 o 
   2  18   5      100.67       -2.16    134.13 o 
   3  18   5       67.43       43.56    240.26 o 
   4  18   5     1883.71     2264.48    317.16 o 
   5  18   5      122.23      -51.85    343.56 o 
  -5  19   5     2638.31     2216.39    406.00 o 
  -4  19   5     3516.40     2383.46    303.69 o 
  -3  19   5       30.31      389.66    352.57 o 
  -2  19   5      455.83      253.33    250.88 o 
  -1  19   5       69.12       38.58    269.74 o 
   0  19   5      566.55      791.18    205.09 o 
   1  19   5      624.90      544.89    152.72 o 
   2  19   5       35.45     -247.02    247.02 o 
   3  19   5      344.53      513.70    292.80 o 
  -1  20   5      121.49      -52.57    302.60 o 
 -14   0   6    11819.60    13628.74    758.49 o 
 -12   0   6     3810.01     4801.06    277.52 o 
 -10   0   6     1664.60     1850.92    165.96 o 
  -8   0   6     1734.84     1743.04    142.02 o 
  -6   0   6      283.16      504.12    114.39 o 
  -4   0   6    17151.32    14453.78    538.45 o 
  -2   0   6     2976.23     3994.46    185.01 o 
   0   0   6     5227.48     2486.99    224.27 o 
   2   0   6   104909.58   115442.20   2159.79 o 
   4   0   6     8965.91     9987.18    390.01 o 
   6   0   6    43427.70    51329.73    926.45 o 
   8   0   6     2159.73     2633.71    313.68 o 
  10   0   6     2270.68     2636.28    251.56 o 
  12   0   6      339.71      650.96    411.46 o 
 -15   1   6     3283.65     3667.95    308.27 o 
 -14   1   6        3.63      -87.74    144.34 o 
 -13   1   6      759.00      582.58    127.84 o 
 -12   1   6     2541.17     2752.93    157.43 o 
 -11   1   6    14081.34    15582.14    296.81 o 
 -10   1   6      241.81      234.99     96.43 o 
  -9   1   6     8580.40     9578.04    195.55 o 
  -8   1   6     5234.55     6524.18    151.66 o 
  -7   1   6      833.51     2062.87    102.76 o 
  -6   1   6     2490.88     4149.69    115.39 o 
  -5   1   6     5649.86     5261.68    137.88 o 
  -4   1   6     7821.93     8040.84    162.06 o 
  -3   1   6     4736.85     3624.75    121.31 o 
  -2   1   6     7939.91     7651.17    193.90 o 
  -1   1   6    23953.76    21089.16    366.56 o 
   0   1   6     2280.60     2466.94     95.54 o 
   1   1   6    34010.54    36135.27    524.87 o 
   2   1   6    27922.66    29855.05    464.94 o 
   3   1   6    46449.01    44575.35    688.64 o 
   4   1   6    19952.35    22457.94    373.00 o 
   5   1   6    31604.33    36245.09    568.55 o 
   6   1   6       72.73      153.02     73.83 o 
   7   1   6      366.78      352.14     81.84 o 
   8   1   6     5139.19     5181.50    154.97 o 
   9   1   6     6078.74     6722.77    209.72 o 
  10   1   6      413.23      564.31    149.53 o 
  11   1   6     4304.55     4163.22    212.66 o 
  12   1   6      214.16      520.48    172.76 o 
  13   1   6      436.00      -15.98    263.45 o 
 -15   2   6     2719.13     2804.13    305.26 o 
 -14   2   6     1388.03     1002.85    186.72 o 
 -13   2   6       43.57      223.26    143.13 o 
 -12   2   6     1093.85      877.43    136.90 o 
 -11   2   6      800.13      918.02    124.13 o 
 -10   2   6       10.01      -82.76    105.49 o 
  -9   2   6     3039.76     2630.58    169.05 o 
  -8   2   6      323.61      474.13     96.45 o 
  -7   2   6      170.95      429.20     86.86 o 
  -6   2   6     3980.46     4343.09    140.71 o 
  -5   2   6    11118.44    10706.87    186.36 o 
  -4   2   6     6672.57     6014.03    136.68 o 
  -3   2   6    12030.97    16803.94    315.92 o 
  -2   2   6      415.82      640.34     83.99 o 
  -1   2   6   111664.98   119951.77   1524.78 o 
   0   2   6    14904.86    14678.64    254.36 o 
   1   2   6    21330.52    19211.38    299.34 o 
   2   2   6     1094.65     1097.03     86.94 o 
   3   2   6     2659.83     2908.43    115.40 o 
   4   2   6      539.48      374.89     95.93 o 
   5   2   6    44524.85    46968.55    643.35 o 
   6   2   6       19.06       27.53     80.14 o 
   7   2   6    13888.66    15343.52    282.65 o 
   8   2   6      175.61      210.71     98.83 o 
   9   2   6       25.24     -102.23    123.78 o 
  10   2   6      581.33      757.78    137.13 o 
  11   2   6      510.65      363.14    143.68 o 
  12   2   6      954.89      938.76    188.04 o 
  13   2   6      825.57      265.45    256.61 o 
 -15   3   6      426.21     -246.28    310.95 o 
 -14   3   6       92.33     -168.94    185.56 o 
 -13   3   6      434.59      570.96    187.83 o 
 -12   3   6     3296.68     3114.90    170.45 o 
 -11   3   6      328.83      481.92    113.38 o 
 -10   3   6      572.37      534.75    115.36 o 
  -9   3   6     3703.97     4481.28    161.77 o 
  -8   3   6      229.72      532.22     90.87 o 
  -7   3   6     7424.78     9091.78    215.62 o 
  -6   3   6     2276.25     3262.21    115.72 o 
  -5   3   6     1371.42     1769.30     94.89 o 
  -4   3   6    20113.71    19168.06    295.25 o 
  -3   3   6     3913.51     5030.12    146.32 o 
  -2   3   6    33292.21    29141.59    461.27 o 
  -1   3   6     1757.69     2317.59     86.32 o 
   0   3   6       18.54      211.49     76.35 o 
   1   3   6       89.43      164.46     70.78 o 
   2   3   6    28640.50    27460.12    387.95 o 
   3   3   6     1224.42     1252.22     91.96 o 
   4   3   6    13866.01    13646.35    261.92 o 
   5   3   6    10944.68    11856.65    207.36 o 
   6   3   6     3323.34     3129.00    135.44 o 
   7   3   6     4217.23     4710.61    145.77 o 
   8   3   6     5049.01     4683.92    151.06 o 
   9   3   6      126.68       52.20    100.87 o 
  10   3   6      891.33      780.78    142.58 o 
  11   3   6      395.80      469.34    207.00 o 
  12   3   6      517.89      558.16    230.50 o 
  13   3   6       27.77     -227.96    400.60 o 
 -15   4   6      636.40      670.87    272.03 o 
 -14   4   6     2351.27     1895.00    220.82 o 
 -13   4   6       21.14     -109.76    171.06 o 
 -12   4   6      112.36      334.51    130.23 o 
 -11   4   6     1447.38     1258.15    120.96 o 
 -10   4   6       77.00      211.47    107.34 o 
  -9   4   6      299.17       96.77     69.32 o 
  -8   4   6     1154.98     1134.75    101.20 o 
  -7   4   6     1519.81     1973.12    109.73 o 
  -6   4   6      391.91      557.51    100.96 o 
  -5   4   6       75.87      -84.45     87.81 o 
  -4   4   6      945.09     1309.18     88.17 o 
  -3   4   6       51.54      -69.82     70.63 o 
  -2   4   6     2333.85     2148.67     94.81 o 
  -1   4   6     8389.70     7349.45    155.80 o 
   0   4   6     2061.02     1662.32     81.56 o 
   1   4   6     5145.06     3811.16    106.54 o 
   2   4   6     4924.77     4292.93    115.04 o 
   3   4   6     7573.70     7852.93    149.16 o 
   4   4   6      436.73      476.07     67.48 o 
   5   4   6    10342.45     9984.59    172.84 o 
   6   4   6    14284.51    14586.95    260.48 o 
   7   4   6     1987.03     1913.58    108.79 o 
   8   4   6     3169.03     3050.90    130.85 o 
   9   4   6        9.74      -19.62    109.64 o 
  10   4   6      628.02      404.01    112.49 o 
  11   4   6        6.25      176.68    111.48 o 
  12   4   6      450.66      564.58    243.58 o 
  13   4   6       54.59      -69.08    275.85 o 
 -15   5   6     1318.81     1159.80    598.28 o 
 -14   5   6     1524.56     1558.58    271.87 o 
 -13   5   6        6.27     -104.08    104.08 o 
 -12   5   6       94.52       62.70    124.14 o 
 -11   5   6      753.18      333.28    105.59 o 
 -10   5   6        6.87      100.11    108.31 o 
  -9   5   6       37.73      205.84    107.98 o 
  -8   5   6       20.97       97.51     71.54 o 
  -7   5   6       51.72      188.43     75.68 o 
  -6   5   6      775.78      717.12     88.22 o 
  -5   5   6        3.40      169.44     82.44 o 
  -4   5   6      225.64      289.28     65.43 o 
  -3   5   6     1269.26     1254.02     95.23 o 
  -2   5   6     1188.27      831.80     89.17 o 
  -1   5   6     1220.28      836.72    113.80 o 
   0   5   6     1783.97     1688.44     90.43 o 
   1   5   6      370.06      403.04     64.58 o 
   2   5   6        4.89      -11.87     64.29 o 
   3   5   6     6776.03     5377.20    128.27 o 
   4   5   6     2155.58     2174.39     82.99 o 
   5   5   6     3306.74     3104.89    100.72 o 
   6   5   6     3439.96     3267.65    123.63 o 
   7   5   6       60.53      143.85    103.84 o 
   8   5   6      335.98      265.08     85.85 o 
   9   5   6      336.24      457.69    152.21 o 
  10   5   6        6.33      -97.90    208.07 o 
  11   5   6      514.00      261.41    173.45 o 
  12   5   6      755.40     2105.95    328.22 o 
  13   5   6        2.02      -76.02    654.35 o 
 -15   6   6      745.26      378.04    380.43 o 
 -14   6   6       81.36      159.24    293.06 o 
 -13   6   6       20.15      -99.18    187.72 o 
 -12   6   6        5.30       36.92    176.76 o 
 -11   6   6      643.28      466.78    130.49 o 
 -10   6   6       20.38      105.03     97.76 o 
  -9   6   6       59.36      123.72     95.95 o 
  -8   6   6        2.95       59.19     97.76 o 
  -7   6   6      319.34      230.50     84.95 o 
  -6   6   6       79.38      -19.76     79.24 o 
  -5   6   6      333.99      361.11     82.65 o 
  -4   6   6      114.49       -0.58     60.89 o 
  -3   6   6      320.30      219.79     67.85 o 
  -2   6   6      245.16      242.76     83.78 o 
  -1   6   6      191.44      195.24     64.04 o 
   0   6   6      122.92      -19.78     66.35 o 
   1   6   6     1013.97     1146.27     73.93 o 
   2   6   6       55.19      -33.62     70.45 o 
   3   6   6     1275.27     1057.45     74.44 o 
   4   6   6     1141.50     1152.64     86.70 o 
   5   6   6        2.23      -72.76     76.89 o 
   6   6   6      141.90       95.90     78.17 o 
   7   6   6      751.36      783.09    108.78 o 
   8   6   6       17.05       24.54    121.80 o 
   9   6   6      621.68      747.31    143.29 o 
  10   6   6      167.61       67.19    165.49 o 
  11   6   6       22.46      220.12    215.89 o 
  12   6   6      419.57      542.04    292.97 o 
  13   6   6      174.92      659.03    352.29 o 
 -14   7   6      186.18      602.84    430.09 o 
 -13   7   6      539.14      645.73    206.77 o 
 -12   7   6       24.53       -7.74    150.32 o 
 -11   7   6      235.72      183.01    121.18 o 
 -10   7   6        4.53        1.15     96.31 o 
  -9   7   6        5.37       71.55    128.06 o 
  -8   7   6        7.28       24.89     67.42 o 
  -7   7   6       40.84      -13.14     95.67 o 
  -6   7   6       22.67       21.08     71.34 o 
  -5   7   6       68.05       56.39     70.54 o 
  -4   7   6       33.78       65.63     61.10 o 
  -3   7   6       10.00      -11.44     67.49 o 
  -2   7   6      138.73      106.96     74.09 o 
  -1   7   6      235.20      273.64     78.34 o 
   0   7   6       92.30       95.06     65.21 o 
   1   7   6       87.95      -42.86     66.23 o 
   2   7   6      533.17      327.51     65.15 o 
   3   7   6      205.61      177.04     62.43 o 
   4   7   6        1.59       15.33     70.96 o 
   5   7   6     1911.04     1606.15     89.05 o 
   6   7   6      142.03      119.91     81.01 o 
   7   7   6      427.44      298.24    112.15 o 
   8   7   6        2.34      207.50    132.14 o 
   9   7   6        5.90      -65.10    139.21 o 
  10   7   6      362.17      469.08    178.90 o 
  11   7   6        7.75     -193.75    210.53 o 
  12   7   6       49.01      647.07    307.64 o 
 -14   8   6        0.42     -267.94    267.94 o 
 -13   8   6      256.52      246.30    279.20 o 
 -12   8   6      691.22      861.00    170.56 o 
 -11   8   6       85.53      117.62    108.59 o 
 -10   8   6       30.83       88.74    111.13 o 
  -9   8   6     1344.85     1469.59    136.31 o 
  -8   8   6       84.07       46.95     89.89 o 
  -7   8   6      186.71       42.64     90.24 o 
  -6   8   6      903.05      844.17     79.28 o 
  -5   8   6      199.37      290.97     71.19 o 
  -4   8   6     1240.61     1028.96     97.12 o 
  -3   8   6      442.99      619.44     72.85 o 
  -2   8   6      375.69      282.61     71.00 o 
  -1   8   6     7769.61     6694.91    144.33 o 
   0   8   6       42.50       90.41     63.47 o 
   1   8   6     2869.87     2094.50     93.92 o 
   2   8   6      378.37      342.30     68.60 o 
   3   8   6      162.49       94.60     67.69 o 
   4   8   6      419.70      339.74    116.27 o 
   5   8   6     2241.01     1929.81     96.11 o 
   6   8   6      222.88      122.60     69.07 o 
   7   8   6      406.14      290.04    119.36 o 
   8   8   6      163.38       44.79    121.33 o 
   9   8   6        7.39     -132.99    149.14 o 
  10   8   6      517.13      139.11    147.09 o 
  11   8   6      204.88      160.01    240.29 o 
  12   8   6      298.63      896.52    333.07 o 
 -14   9   6      190.82      267.57    307.29 o 
 -13   9   6        1.76      -70.25    277.66 o 
 -12   9   6     1473.46     1983.48    305.10 o 
 -11   9   6     1735.09     1904.46    201.11 o 
 -10   9   6       83.45      187.46    133.82 o 
  -9   9   6     4560.70     4220.24    204.59 o 
  -8   9   6     1509.86     1519.40    123.73 o 
  -7   9   6     1678.50     1682.95    123.70 o 
  -6   9   6     2305.93     2280.62    107.10 o 
  -5   9   6      484.67      417.13     83.74 o 
  -4   9   6     1005.30      926.69     77.85 o 
  -3   9   6      739.42      928.59    123.72 o 
  -2   9   6    17484.23    16414.75    288.53 o 
  -1   9   6      363.28      282.24     71.69 o 
   0   9   6     7738.11     7686.22    151.42 o 
   1   9   6       21.56      225.31     65.23 o 
   2   9   6      436.77      441.70     76.89 o 
   3   9   6     1013.69      959.81     87.14 o 
   4   9   6     1355.99     1174.77    135.66 o 
   5   9   6      798.13      742.96     91.69 o 
   6   9   6      112.03      162.64     82.08 o 
   7   9   6       21.90      144.87    119.26 o 
   8   9   6      600.70      551.51    147.40 o 
   9   9   6        1.38     -123.56    123.56 o 
  10   9   6      606.69      717.23    214.35 o 
  11   9   6      489.36      371.52    239.37 o 
  12   9   6     1300.37     1269.59    344.34 o 
 -13  10   6     1068.73     1012.87    327.55 o 
 -12  10   6     1210.32     1101.06    298.79 o 
 -11  10   6     7177.81     6388.84    355.53 o 
 -10  10   6      378.41      255.62    118.51 o 
  -9  10   6    10640.01    11528.57    366.28 o 
  -8  10   6     2230.45     2220.57    121.73 o 
  -7  10   6     1856.24     2086.28    134.82 o 
  -6  10   6     1329.90     1125.08    126.90 o 
  -5  10   6     3399.53     3122.00    128.52 o 
  -4  10   6      121.86       94.01     79.54 o 
  -3  10   6     7599.52     7797.03    185.17 o 
  -2  10   6       26.02      187.66     74.37 o 
  -1  10   6      488.77      600.61     78.05 o 
   0  10   6      799.91      565.47     77.71 o 
   1  10   6       26.96       84.21     76.21 o 
   2  10   6     6834.09     6173.62    143.18 o 
   3  10   6     1311.68     1205.33     91.52 o 
   4  10   6       72.56       58.30     90.72 o 
   5  10   6     1585.57     1291.14    109.67 o 
   6  10   6    10446.46     9997.40    322.13 o 
   7  10   6     1277.70     1430.38    158.41 o 
   8  10   6     1556.27     1430.26    166.17 o 
   9  10   6      151.12        3.88    162.19 o 
  10  10   6      513.15      539.47    348.40 o 
  11  10   6       27.56      432.28    273.25 o 
 -13  11   6      842.75      113.87    463.76 o 
 -12  11   6       23.54      399.01    248.87 o 
 -11  11   6     3696.99     3659.02    270.97 o 
 -10  11   6      527.84      382.46    198.00 o 
  -9  11   6      412.86      543.53    134.78 o 
  -8  11   6      397.95      426.38    140.55 o 
  -7  11   6     3803.88     3791.97    195.23 o 
  -6  11   6     6592.22     6658.47    234.64 o 
  -5  11   6     5389.26     5353.59    137.34 o 
  -4  11   6        3.81       -5.84     65.39 o 
  -3  11   6     3989.90     4139.40    153.70 o 
  -2  11   6     7639.30     8268.34    260.30 o 
  -1  11   6     6829.52     7089.18    161.57 o 
   0  11   6    19719.88    21810.74    312.91 o 
   1  11   6       53.87      221.02     70.69 o 
   2  11   6    13945.20    15702.16    332.12 o 
   3  11   6     3320.76     3353.08    170.95 o 
   4  11   6     6285.09     6282.21    210.68 o 
   5  11   6     1896.22     1958.51    147.92 o 
   6  11   6        6.40      365.13    132.93 o 
   7  11   6       23.96      -10.81    116.74 o 
   8  11   6      749.02      524.10    178.78 o 
   9  11   6      681.94      792.70    222.60 o 
  10  11   6        4.49      -10.33    119.75 o 
  11  11   6      119.60      784.98    361.42 o 
 -12  12   6      201.78      259.19    238.32 o 
 -11  12   6     4376.04     4794.13    400.17 o 
 -10  12   6     2470.22     3066.20    222.09 o 
  -9  12   6     4649.15     4482.56    223.18 o 
  -8  12   6     1856.94     2237.19    171.45 o 
  -7  12   6      337.31      397.76     79.65 o 
  -6  12   6     5833.84     6560.56    285.21 o 
  -5  12   6     4737.72     5096.25    156.14 o 
  -4  12   6    24014.68    26477.32    369.06 o 
  -3  12   6     9957.35    11487.05    211.99 o 
  -2  12   6     2729.82     2841.58    113.63 o 
  -1  12   6    14781.58    16997.09    343.48 o 
   0  12   6     2503.01     2948.45    103.53 o 
   1  12   6     5643.58     5703.82    138.75 o 
   2  12   6      936.77     1270.13    105.31 o 
   3  12   6     1498.65     1557.61    113.05 o 
   4  12   6      625.63      799.85    100.56 o 
   5  12   6     1239.92     1247.36    112.90 o 
   6  12   6       19.26      -28.15    186.46 o 
   7  12   6       23.57       24.05    167.33 o 
   8  12   6     1662.36     1667.53    182.75 o 
   9  12   6      270.64      366.32    196.51 o 
  10  12   6     4338.65     4790.44    541.65 o 
 -12  13   6      215.28      625.60    582.21 o 
 -11  13   6        4.08      -91.24    159.57 o 
 -10  13   6       42.73      179.17    124.09 o 
  -9  13   6     7085.91     7358.40    472.27 o 
  -8  13   6     1079.38     1571.88    184.86 o 
  -7  13   6    14155.94    17235.63    508.89 o 
  -6  13   6     1052.82     1156.67    152.47 o 
  -5  13   6     1763.43     1990.64    154.17 o 
  -4  13   6      543.98      702.56    142.90 o 
  -3  13   6       13.03       13.57     58.13 o 
  -2  13   6     2414.91     2938.02    143.52 o 
  -1  13   6     2683.03     3058.01    149.02 o 
   0  13   6     1419.26     1627.50    138.78 o 
   1  13   6       48.26       90.12     72.44 o 
   2  13   6     5963.83     6836.18    232.17 o 
   3  13   6        4.81        2.52     82.18 o 
   4  13   6     3005.32     3127.98    151.56 o 
   5  13   6      118.10       49.19    111.48 o 
   6  13   6      557.87      385.77    150.39 o 
   7  13   6     1511.67     1089.66    206.31 o 
   8  13   6     2187.11     1905.27    240.80 o 
   9  13   6      423.86     -234.18    272.46 o 
  10  13   6       23.16     -483.89    483.89 o 
 -11  14   6     3770.42     3186.65    367.19 o 
 -10  14   6     1165.24     1040.90    317.04 o 
  -9  14   6     4648.62     5860.88    387.47 o 
  -8  14   6     1077.14     1263.49    200.76 o 
  -7  14   6     1012.86      749.42    217.60 o 
  -6  14   6     3885.50     3859.49    235.32 o 
  -5  14   6     5978.17     6646.65    295.20 o 
  -4  14   6     4735.44     4493.43    215.11 o 
  -3  14   6     4812.44     5328.85    164.76 o 
  -2  14   6      690.09      683.65     88.71 o 
  -1  14   6       49.38       30.26    107.14 o 
   0  14   6      499.46      422.86     86.10 o 
   1  14   6      253.23      377.20     87.34 o 
   2  14   6     1012.21     1065.62     92.78 o 
   3  14   6      465.18      429.45     90.42 o 
   4  14   6      776.37     1131.52    169.18 o 
   5  14   6     1112.82     1724.35    183.86 o 
   6  14   6     7160.97     6256.42    282.85 o 
   7  14   6      790.75      376.46    246.02 o 
   8  14   6     3715.52     4235.20    354.25 o 
   9  14   6     2708.06     3229.68    358.37 o 
 -10  15   6      940.91     1077.48    336.33 o 
  -9  15   6      524.73      347.10    251.31 o 
  -8  15   6     1404.72     1076.89    256.87 o 
  -7  15   6      167.57      158.94    190.98 o 
  -6  15   6     8243.93     9117.28    367.82 o 
  -5  15   6      308.19      143.31    168.95 o 
  -4  15   6      175.73       40.26    105.95 o 
  -3  15   6      691.15      864.84    155.02 o 
  -2  15   6     2446.71     2483.10    152.72 o 
  -1  15   6      349.62      178.52    109.27 o 
   0  15   6     6487.66     7052.26    258.38 o 
   1  15   6      862.15      789.17    102.50 o 
   2  15   6     2239.48     2317.94    158.07 o 
   3  15   6       68.77        8.82    111.96 o 
   4  15   6     1293.50     1119.58    122.50 o 
   5  15   6      422.27      713.77    171.21 o 
   6  15   6      970.65     1487.86    217.81 o 
   7  15   6       35.24      181.30    306.64 o 
   8  15   6       46.89      362.50    335.66 o 
  -9  16   6     3052.32     2437.67    562.44 o 
  -8  16   6     1018.65     1611.70    339.03 o 
  -7  16   6      604.30      189.62    223.65 o 
  -6  16   6      772.89     1003.72    202.22 o 
  -5  16   6      307.03       39.51    287.77 o 
  -4  16   6     4609.53     4413.85    259.80 o 
  -3  16   6     4438.59     4388.97    287.33 o 
  -2  16   6     1006.37      997.86     90.83 o 
  -1  16   6     2113.29     2147.07    125.25 o 
   0  16   6      178.47      138.47    127.04 o 
   1  16   6      585.16      289.46    137.48 o 
   2  16   6       77.09       25.50    120.50 o 
   3  16   6     1438.31     1672.24    244.04 o 
   4  16   6      202.29      289.89    171.46 o 
   5  16   6       55.55      136.97    164.53 o 
   6  16   6      292.69      350.05    194.97 o 
   7  16   6      119.33      261.09    233.10 o 
  -8  17   6      222.00      273.14    629.96 o 
  -7  17   6     2651.09     2697.46    391.68 o 
  -6  17   6      185.46     -159.89    269.46 o 
  -5  17   6      164.13      -53.00    298.94 o 
  -4  17   6      188.58      382.24    517.76 o 
  -3  17   6     1094.68     1559.46    269.92 o 
  -2  17   6      308.48      388.25    242.82 o 
  -1  17   6      700.99      722.02    113.92 o 
   0  17   6     2057.77     1965.25    200.48 o 
   1  17   6      386.27       50.31    150.40 o 
   2  17   6     1247.80     1023.21    152.07 o 
   3  17   6        1.64      -50.11    184.37 o 
   4  17   6      420.92      370.00    170.45 o 
   5  17   6      457.11      350.68    309.66 o 
   6  17   6        6.17      399.49    392.44 o 
  -7  18   6      209.39      204.82    372.33 o 
  -6  18   6      273.14      508.60    418.39 o 
  -5  18   6      803.30      364.03    268.04 o 
  -4  18   6      711.96     1261.91    295.16 o 
  -3  18   6       17.53      -19.25    132.45 o 
  -2  18   6      343.93      -33.23    260.76 o 
  -1  18   6       25.21     -168.47    168.47 o 
   0  18   6       26.16      105.42    155.17 o 
   1  18   6       25.38     -167.99    198.17 o 
   2  18   6        4.90      159.68    183.39 o 
   3  18   6       12.37     -173.56    173.56 o 
   4  18   6        5.63      447.52    330.93 o 
   5  18   6        8.21      -59.96    722.12 o 
  -5  19   6       86.18      915.03    504.44 o 
  -4  19   6      322.87     -119.22    278.08 o 
  -3  19   6        4.57      246.76    274.06 o 
  -2  19   6       47.67      477.48    261.27 o 
  -1  19   6        7.58     -108.45    243.29 o 
   0  19   6        0.22     -156.76    156.76 o 
   1  19   6       23.32      120.27    173.71 o 
   2  19   6       58.29      -17.96    253.47 o 
 -15   0   7      517.17      618.40    943.71 o 
 -13   0   7      655.57      202.99    258.29 o 
  -7   0   7       13.56      -32.43    137.98 o 
  -5   0   7      428.79      343.23    136.16 o 
  -3   0   7       83.45       92.09    145.31 o 
  -1   0   7       14.11      -78.51    131.17 o 
   1   0   7       39.52       48.63    158.79 o 
   3   0   7      503.13      495.31    117.29 o 
   5   0   7      834.27      557.21    157.67 o 
   7   0   7      304.79      250.06    107.29 o 
   9   0   7     1990.17     1535.08    381.82 o 
  11   0   7      338.80      770.42    346.36 o 
  13   0   7       14.29     -395.98    481.90 o 
 -15   1   7        8.20      199.55    235.36 o 
 -14   1   7     1400.74     1184.07    172.40 o 
 -13   1   7      612.16      648.08    157.74 o 
 -12   1   7      274.26      356.78    141.17 o 
 -11   1   7     2320.44     1993.29    142.72 o 
 -10   1   7      176.85       -3.06    115.83 o 
  -9   1   7      978.54     1030.74    109.67 o 
  -8   1   7     1150.29     1046.87    102.68 o 
  -7   1   7      673.67      570.18     89.59 o 
  -6   1   7       26.92      -30.20     87.35 o 
  -5   1   7     2583.21     2443.13    101.71 o 
  -4   1   7      902.57      855.61     85.38 o 
  -3   1   7       46.48        4.34    101.62 o 
  -2   1   7      560.12      877.29     87.48 o 
  -1   1   7      961.35      653.23     83.61 o 
   0   1   7      214.57      287.72    106.07 o 
   1   1   7      216.14      112.09     85.85 o 
   2   1   7       72.51       62.79    106.44 o 
   3   1   7     3493.65     3120.88    133.36 o 
   4   1   7        5.22      191.60     76.40 o 
   5   1   7     7199.01     6657.39    199.01 o 
   6   1   7     1759.85     1879.76    145.03 o 
   7   1   7      669.87      658.68     97.82 o 
   8   1   7     1320.06     1272.72    114.49 o 
   9   1   7      493.42      403.10    128.30 o 
  10   1   7        8.04      -14.32    132.41 o 
  11   1   7      284.99      338.44    168.77 o 
  12   1   7      531.71      405.20    202.86 o 
  13   1   7      116.13      603.92    351.72 o 
 -15   2   7      194.90      131.51    354.16 o 
 -14   2   7     1303.40      704.62    198.97 o 
 -13   2   7      988.41      973.87    151.18 o 
 -12   2   7        5.24      -28.78    140.87 o 
 -11   2   7     2105.79     2102.88    141.37 o 
 -10   2   7       90.00      229.81    117.36 o 
  -9   2   7     1577.34     1129.98    116.26 o 
  -8   2   7     1070.88     1301.01    112.11 o 
  -7   2   7     8283.91     7211.58    167.37 o 
  -6   2   7        2.93      -38.23     79.96 o 
  -5   2   7     4808.48     4512.01    134.36 o 
  -4   2   7     3622.60     3413.06    149.33 o 
  -3   2   7     4563.59     6050.81    148.81 o 
  -2   2   7     3539.50     3334.52    144.72 o 
  -1   2   7     5365.09     5386.17    141.50 o 
   0   2   7     1368.15     1109.89     92.11 o 
   1   2   7     7346.55     5444.41    147.01 o 
   2   2   7      865.31      725.01     86.81 o 
   3   2   7     1460.07     1548.82    110.38 o 
   4   2   7      930.25     1089.23     97.82 o 
   5   2   7     7951.62     7114.45    241.36 o 
   6   2   7      129.60      147.31    101.45 o 
   7   2   7     1632.19     1526.62    113.86 o 
   8   2   7     1649.65     1763.97    147.89 o 
   9   2   7        6.37      -54.49     96.66 o 
  10   2   7      383.22      645.25    152.91 o 
  11   2   7       24.29     -113.87    215.85 o 
  12   2   7      363.18      206.72    255.82 o 
  13   2   7       23.54      399.75    297.61 o 
 -15   3   7      101.37      -88.24    236.94 o 
 -14   3   7      435.33      490.25    265.77 o 
 -13   3   7      163.31      303.02    152.21 o 
 -12   3   7      579.80      512.34    135.81 o 
 -11   3   7       40.58      209.60    121.10 o 
 -10   3   7     1013.92     1001.07    118.19 o 
  -9   3   7     3825.43     3518.04    137.97 o 
  -8   3   7     1652.13     1811.59    139.61 o 
  -7   3   7     1865.32     2172.49    113.11 o 
  -6   3   7      624.37      473.22     90.85 o 
  -5   3   7       30.43       99.05     74.96 o 
  -4   3   7     1072.82     1092.69     97.35 o 
  -3   3   7     2458.65     3086.36    115.11 o 
  -2   3   7      915.94      548.32    105.16 o 
  -1   3   7      839.30      838.15     90.60 o 
   0   3   7     1006.45      626.27    106.23 o 
   1   3   7      832.16      729.78     99.64 o 
   2   3   7      145.92       72.47     74.87 o 
   3   3   7     1210.47     1144.73    101.21 o 
   4   3   7     3409.31     2916.87    143.75 o 
   5   3   7       20.88       85.46     95.64 o 
   6   3   7       10.98      170.86     63.85 o 
   7   3   7     2076.92     2291.14    123.29 o 
   8   3   7     3639.68     3099.34    148.08 o 
   9   3   7      511.35      370.38    108.35 o 
  10   3   7     4161.10     3809.27    204.66 o 
  11   3   7        1.68      150.16    152.45 o 
  12   3   7     1018.54     -129.70    251.35 o 
  13   3   7        6.23       97.46    304.80 o 
 -15   4   7      797.22      657.15    304.26 o 
 -14   4   7     4581.36     4186.79    272.97 o 
 -13   4   7       27.63      -81.51    150.89 o 
 -12   4   7     2415.15     2451.37    162.95 o 
 -11   4   7     2770.47     2711.52    148.97 o 
 -10   4   7      771.64      644.60    109.11 o 
  -9   4   7     6747.09     6803.46    181.67 o 
  -8   4   7    12422.68    13020.55    245.43 o 
  -7   4   7     4068.59     3556.22    134.30 o 
  -6   4   7     1398.70     1407.77    124.65 o 
  -5   4   7     1808.82     2422.29    114.92 o 
  -4   4   7      902.57     1850.31    114.98 o 
  -3   4   7      123.13      523.10     77.18 o 
  -2   4   7      462.14      311.16     83.54 o 
  -1   4   7     6386.27     8262.88    162.02 o 
   0   4   7     2468.73     1850.76    117.75 o 
   1   4   7    11115.55    10057.30    200.55 o 
   2   4   7     4239.40     3866.80    121.13 o 
   3   4   7      428.03      410.40     89.16 o 
   4   4   7    12154.83    13161.99    241.31 o 
   5   4   7      146.63      273.16     80.86 o 
   6   4   7    32467.69    35888.50    489.50 o 
   7   4   7     5766.89     6115.03    179.39 o 
   8   4   7     3315.03     3428.05    162.06 o 
   9   4   7     2608.71     2756.02    151.57 o 
  10   4   7     1459.35     1411.90    169.75 o 
  11   4   7      260.04       46.73    224.87 o 
  12   4   7     3949.16     2996.35    310.07 o 
  13   4   7      717.09      154.65    329.95 o 
 -15   5   7     1479.82     1209.90    360.28 o 
 -14   5   7      903.21      812.81    307.59 o 
 -13   5   7     5513.77     5007.58    298.21 o 
 -12   5   7      438.10      532.97    134.45 o 
 -11   5   7    26809.82    31326.76    547.00 o 
 -10   5   7        1.42       73.88    100.40 o 
  -9   5   7    13087.47    13478.87    251.17 o 
  -8   5   7     1092.96     1199.15    106.26 o 
  -7   5   7     1392.37     1197.29    126.44 o 
  -6   5   7     8542.04     9095.81    194.04 o 
  -5   5   7    10320.38     9861.74    199.33 o 
  -4   5   7      232.44      393.24     82.06 o 
  -3   5   7      580.29      551.76     97.89 o 
  -2   5   7    27236.22    29318.72    439.29 o 
  -1   5   7     9884.46     8599.41    174.79 o 
   0   5   7    20663.88    22319.63    379.64 o 
   1   5   7     2232.24     2406.94    115.41 o 
   2   5   7     1776.21     2127.02     92.16 o 
   3   5   7    49895.93    52149.03    650.91 o 
   4   5   7       82.63      134.64     94.81 o 
   5   5   7    23325.78    25668.42    375.59 o 
   6   5   7      383.48      248.91     75.53 o 
   7   5   7      416.39      493.08    107.32 o 
   8   5   7       67.46       48.51    141.37 o 
   9   5   7     9923.10    11092.07    320.78 o 
  10   5   7      943.25      810.00    189.27 o 
  11   5   7     2233.66     1882.01    234.24 o 
  12   5   7       40.64      318.93    275.55 o 
 -15   6   7     1531.85      835.10    513.55 o 
 -14   6   7     4754.05     5345.86    451.15 o 
 -13   6   7     4180.10     3899.83    263.61 o 
 -12   6   7     2857.93     3387.39    214.28 o 
 -11   6   7     4108.87     3940.93    208.81 o 
 -10   6   7      857.89      886.23    113.65 o 
  -9   6   7     1297.92     1383.02    139.40 o 
  -8   6   7     4782.42     4880.71    151.26 o 
  -7   6   7     1544.19     1457.88    165.12 o 
  -6   6   7      942.36     1485.62    134.15 o 
  -5   6   7     9898.73    11786.40    204.23 o 
  -4   6   7    25092.03    24186.37    363.61 o 
  -3   6   7    23358.13    29191.45    430.39 o 
  -2   6   7     4968.58     4256.10    122.88 o 
  -1   6   7     3828.35     4745.91    123.00 o 
   0   6   7     5875.26     5721.07    132.84 o 
   1   6   7      136.80      425.99     76.02 o 
   2   6   7    19341.88    19267.94    317.28 o 
   3   6   7     2620.15     2943.73    121.29 o 
   4   6   7     4176.02     5310.03    131.57 o 
   5   6   7     8940.55    10134.34    203.62 o 
   6   6   7    13291.29    15107.26    259.77 o 
   7   6   7      459.80      402.47    106.93 o 
   8   6   7     4416.23     4944.85    191.48 o 
   9   6   7      705.03      631.18    185.95 o 
  10   6   7     2376.99     2332.89    200.66 o 
  11   6   7       16.30       89.00    295.74 o 
  12   6   7     5571.95     6674.09    462.52 o 
 -14   7   7       11.65     -344.29    344.29 o 
 -13   7   7     1498.39     1475.39    299.71 o 
 -12   7   7     1419.42     1510.13    164.09 o 
 -11   7   7     2978.52     3392.19    179.02 o 
 -10   7   7     2098.08     2702.18    230.02 o 
  -9   7   7      898.33     1051.25    113.76 o 
  -8   7   7     2751.77     3044.69    143.55 o 
  -7   7   7    11490.75    13134.75    255.27 o 
  -6   7   7      476.53      777.39     99.72 o 
  -5   7   7    12860.33    13952.11    250.95 o 
  -4   7   7      603.03      757.74     92.91 o 
  -3   7   7       46.92      177.88    103.00 o 
  -2   7   7     7171.24     9730.88    195.42 o 
  -1   7   7    18578.39    19726.00    284.25 o 
   0   7   7     3004.76     4078.93    119.29 o 
   1   7   7      974.28     1305.76     89.85 o 
   2   7   7     4119.00     4267.29    226.83 o 
   3   7   7     3540.16     3263.43    104.54 o 
   4   7   7     4646.92     5014.11    145.40 o 
   5   7   7     5743.68     5740.48    148.40 o 
   6   7   7       92.96      119.41     83.68 o 
   7   7   7       44.17      170.46     72.95 o 
   8   7   7     1436.72     1459.44    137.03 o 
   9   7   7      448.94      363.29    175.26 o 
  10   7   7     3544.51     3548.77    370.11 o 
  11   7   7      148.58       10.13    297.43 o 
  12   7   7      847.67     1514.75    348.50 o 
 -14   8   7     1280.74      811.53    300.22 o 
 -13   8   7      384.55      691.74    263.24 o 
 -12   8   7        7.99      -14.56    228.20 o 
 -11   8   7     1478.01     1467.60    148.40 o 
 -10   8   7      441.61      456.55    112.86 o 
  -9   8   7     1337.20     1298.86    122.37 o 
  -8   8   7     2128.01     2071.65    141.39 o 
  -7   8   7     5008.99     5088.80    182.97 o 
  -6   8   7     7091.49     7210.99    220.32 o 
  -5   8   7     1441.54     1734.61    103.39 o 
  -4   8   7    21148.27    22279.39    407.68 o 
  -3   8   7     1855.56     3013.03    150.26 o 
  -2   8   7     5182.66     5954.42    146.92 o 
  -1   8   7     3769.37     4928.13    146.01 o 
   0   8   7      413.74      488.39    152.43 o 
   1   8   7    10697.95    11058.10    241.58 o 
   2   8   7     1346.40     1371.20     96.68 o 
   3   8   7       53.12      296.51    113.41 o 
   4   8   7     1865.37     1830.83    103.98 o 
   5   8   7     4796.66     5503.30    144.73 o 
   6   8   7     2886.41     3038.25    120.03 o 
   7   8   7     2630.44     2463.67    160.54 o 
   8   8   7     8110.44     8558.70    297.36 o 
   9   8   7     1247.45     1237.34    204.02 o 
  10   8   7     2057.87     1728.25    232.23 o 
  11   8   7      268.61      334.70    271.20 o 
  12   8   7      135.37     -114.37    353.61 o 
 -14   9   7     2183.56     2154.73    366.80 o 
 -13   9   7      916.36     1052.64    298.20 o 
 -12   9   7      103.00      252.33    215.93 o 
 -11   9   7     4120.15     4153.20    275.72 o 
 -10   9   7      238.84      429.66    111.86 o 
  -9   9   7     4833.32     4197.22    194.59 o 
  -8   9   7       29.32      182.61    105.72 o 
  -7   9   7       10.91      131.66    105.58 o 
  -6   9   7     8886.02     9167.34    249.19 o 
  -5   9   7      184.38      389.00     77.25 o 
  -4   9   7      528.00      715.94     82.18 o 
  -3   9   7       13.52      116.99    100.48 o 
  -2   9   7    15000.57    15930.91    277.92 o 
  -1   9   7       83.59      266.81     76.94 o 
   0   9   7    17501.08    19694.83    323.88 o 
   1   9   7     1123.31     1151.01     89.82 o 
   2   9   7     2516.40     2542.98    119.76 o 
   3   9   7     6732.60     6549.77    162.45 o 
   4   9   7      720.77      830.66    104.09 o 
   5   9   7     1182.33     1283.00    101.40 o 
   6   9   7      710.07      731.67    103.45 o 
   7   9   7     2763.70     2260.86    170.05 o 
   8   9   7     3878.80     3846.95    201.01 o 
   9   9   7     3457.82     3024.19    236.69 o 
  10   9   7       63.04      468.70    296.22 o 
  11   9   7     2007.00     1572.78    298.84 o 
 -13  10   7       32.90     -210.98    270.54 o 
 -12  10   7     1490.32     1143.62    262.66 o 
 -11  10   7      629.62      277.70    271.64 o 
 -10  10   7      305.02      343.02    146.00 o 
  -9  10   7     2633.17     2220.35    141.69 o 
  -8  10   7     4935.79     4784.53    153.79 o 
  -7  10   7      897.21      990.96    112.80 o 
  -6  10   7       62.61      152.78     85.72 o 
  -5  10   7      884.78      968.37     99.41 o 
  -4  10   7      779.62     1225.67    114.95 o 
  -3  10   7     3892.75     3582.37    140.74 o 
  -2  10   7        2.74       17.00     79.83 o 
  -1  10   7        8.58       54.57     76.42 o 
   0  10   7      182.69      239.62     83.21 o 
   1  10   7     1786.18     1388.56     92.86 o 
   2  10   7     5062.57     4636.38    140.18 o 
   3  10   7      364.15      218.49     77.91 o 
   4  10   7     1637.70     1527.54    119.17 o 
   5  10   7       36.20      -93.20     93.20 o 
   6  10   7     9671.67     9924.36    285.83 o 
   7  10   7       61.47     -154.92    154.92 o 
   8  10   7     1488.88     1288.58    179.39 o 
   9  10   7      585.94      443.47    278.91 o 
  10  10   7       47.29       45.10    269.74 o 
  11  10   7       11.06     -243.86    271.03 o 
 -13  11   7        0.69      135.82    264.99 o 
 -12  11   7      941.52      501.17    249.79 o 
 -11  11   7       11.51     -131.60    322.67 o 
 -10  11   7      324.40       86.72    153.01 o 
  -9  11   7       49.33      -25.81    141.49 o 
  -8  11   7      218.41      265.44    114.15 o 
  -7  11   7     1507.04     1502.37    127.85 o 
  -6  11   7     2455.79     2250.65    162.80 o 
  -5  11   7     2600.38     2187.14    132.66 o 
  -4  11   7      118.40       50.95     79.97 o 
  -3  11   7     1126.53     1433.75    209.93 o 
  -2  11   7     7504.34     6902.65    173.72 o 
  -1  11   7     1440.42     1148.43     84.30 o 
   0  11   7     7543.35     6863.56    174.55 o 
   1  11   7      124.64       98.52     82.60 o 
   2  11   7     2532.62     2221.77    143.84 o 
   3  11   7      473.35      488.96     98.76 o 
   4  11   7     1935.84     1803.95    121.50 o 
   5  11   7       60.54      -72.35    113.68 o 
   6  11   7      989.34      908.10    129.99 o 
   7  11   7       83.13     -121.90    151.34 o 
   8  11   7      168.80      202.28    226.02 o 
   9  11   7      521.34      564.49    227.88 o 
  10  11   7      127.87      148.27    245.05 o 
 -12  12   7       11.10     -210.91    306.10 o 
 -11  12   7      331.86       32.62    214.80 o 
 -10  12   7       68.64        8.82    171.82 o 
  -9  12   7      128.75      353.86    198.14 o 
  -8  12   7      187.01      196.23    134.59 o 
  -7  12   7      107.33      203.44    125.52 o 
  -6  12   7      601.77      482.41     80.22 o 
  -5  12   7      138.51      111.42    101.16 o 
  -4  12   7     1712.39     1628.53    120.37 o 
  -3  12   7       36.47        5.75     85.29 o 
  -2  12   7        2.88      -31.34    110.84 o 
  -1  12   7      200.80      224.27     66.84 o 
   0  12   7      469.02      359.07     86.55 o 
   1  12   7       11.83       42.17     82.53 o 
   2  12   7       62.80       47.38     96.82 o 
   3  12   7       20.13       85.98     79.87 o 
   4  12   7      188.82      341.51    104.29 o 
   5  12   7      191.38      227.96    117.38 o 
   6  12   7        0.20      -22.00    112.70 o 
   7  12   7      111.15       57.84    184.03 o 
   8  12   7      875.99     1380.05    198.25 o 
   9  12   7       17.22     -235.53    369.44 o 
  10  12   7      426.03      561.18    251.97 o 
 -12  13   7        0.29      950.23    838.13 o 
 -11  13   7      192.66      -24.21    192.54 o 
 -10  13   7       12.48     -133.22    148.54 o 
  -9  13   7      214.69      113.97     85.97 o 
  -8  13   7       42.49      137.94    173.38 o 
  -7  13   7       63.89     -172.25    185.02 o 
  -6  13   7        3.52     -142.49    179.26 o 
  -5  13   7       48.97      120.24     58.05 o 
  -4  13   7      214.83      189.17     67.26 o 
  -3  13   7        1.88      349.27    130.56 o 
  -2  13   7       30.30       31.42    114.71 o 
  -1  13   7        3.60        8.85     71.09 o 
   0  13   7        1.53      -61.20     85.73 o 
   1  13   7      134.40       88.08     91.97 o 
   2  13   7        0.67      123.30     87.49 o 
   3  13   7        3.53       87.17     92.39 o 
   4  13   7        2.22      -95.11     95.11 o 
   5  13   7      239.40      621.59    174.62 o 
   6  13   7        5.74     -130.69    166.50 o 
   7  13   7        4.39     -206.55    206.55 o 
   8  13   7       36.99     -226.55    226.55 o 
   9  13   7       78.36      438.13    318.83 o 
 -11  14   7      109.07      -49.15    314.77 o 
 -10  14   7        4.35      -56.27    278.29 o 
  -9  14   7      559.69      337.11    243.86 o 
  -8  14   7       37.24      193.94    193.07 o 
  -7  14   7       72.37     -168.33    179.01 o 
  -6  14   7      203.56      369.60    169.47 o 
  -5  14   7       71.28      164.64    160.28 o 
  -4  14   7      149.77      125.06     96.90 o 
  -3  14   7      112.05      156.49     75.61 o 
  -2  14   7       88.14       74.79     90.26 o 
  -1  14   7       29.31      132.31    121.93 o 
   0  14   7      179.43      194.56     81.50 o 
   1  14   7      437.17      439.23     97.61 o 
   2  14   7       81.64       37.06    113.62 o 
   3  14   7      484.16      310.32    131.27 o 
   4  14   7      122.03      114.61    106.55 o 
   5  14   7        5.40      194.70    158.39 o 
   6  14   7      252.40      597.95    208.39 o 
   7  14   7      265.92      652.06    276.87 o 
   8  14   7       79.77       24.08    318.35 o 
 -10  15   7       20.87      300.60    266.93 o 
  -9  15   7      357.33     1053.37    353.94 o 
  -8  15   7     1544.16     1378.80    243.05 o 
  -7  15   7       43.76     -191.08    191.08 o 
  -6  15   7     2578.68     2226.54    221.75 o 
  -5  15   7        3.63      302.83    177.64 o 
  -4  15   7       91.07      148.82    172.66 o 
  -3  15   7      372.74      342.86     96.07 o 
  -2  15   7     2633.70     2099.17    127.30 o 
  -1  15   7      328.75      421.08    141.80 o 
   0  15   7     3269.22     2956.35    142.72 o 
   1  15   7       32.85        7.56    113.98 o 
   2  15   7      499.12      248.33    119.54 o 
   3  15   7      346.40      160.65    125.56 o 
   4  15   7       31.32     -108.53    130.70 o 
   5  15   7      257.49      731.59    213.34 o 
   6  15   7       34.68        1.69    122.82 o 
   7  15   7      308.07      311.53    367.38 o 
   8  15   7        2.05     -615.26    743.63 o 
  -9  16   7     1652.61     1277.11    387.37 o 
  -8  16   7     2268.79     2447.99    412.96 o 
  -7  16   7      336.44      133.58    233.03 o 
  -6  16   7       92.13       30.26    211.05 o 
  -5  16   7      658.72      621.85    208.62 o 
  -4  16   7     2171.43     2525.74    275.12 o 
  -3  16   7     2140.75     1792.66    223.36 o 
  -2  16   7      977.22      866.66    121.57 o 
  -1  16   7       23.61      -52.90    192.50 o 
   0  16   7     1045.16      796.09    127.92 o 
   1  16   7     1410.84     1313.42    146.45 o 
   2  16   7     1427.74     1344.99    149.63 o 
   3  16   7      659.01      773.38    178.67 o 
   4  16   7        1.30     -133.56    190.02 o 
   5  16   7       34.05       55.80    208.25 o 
   6  16   7      322.12      287.37    244.97 o 
   7  16   7      313.36      382.19    256.64 o 
  -8  17   7      641.33      515.34    368.47 o 
  -7  17   7     1003.01      592.51    704.30 o 
  -6  17   7     1087.92     1446.21    331.18 o 
  -5  17   7      134.29      477.97    295.02 o 
  -4  17   7       10.11      358.41    281.60 o 
  -3  17   7     1668.09     2032.72    292.37 o 
  -2  17   7     3332.34     3219.63    246.88 o 
  -1  17   7     3981.17     4051.19    316.55 o 
   0  17   7     3899.87     3858.64    271.78 o 
   1  17   7     3285.16     2950.96    208.63 o 
   2  17   7     1357.92     1620.78    193.05 o 
   3  17   7       56.04     -193.02    198.30 o 
   4  17   7       89.18      415.64    297.64 o 
   5  17   7      133.05      166.52    212.80 o 
  -6  18   7     1760.96     1669.58    443.37 o 
  -5  18   7     1632.67     2082.81    360.37 o 
  -4  18   7     5861.44     5639.35    450.54 o 
  -3  18   7      922.60      822.47    322.33 o 
  -2  18   7     2998.53     2805.10    338.14 o 
  -1  18   7      565.35      617.85    164.79 o 
   0  18   7       58.33       20.57    178.92 o 
   1  18   7      317.99      227.08    240.39 o 
   2  18   7      737.84      527.45    233.43 o 
   3  18   7      113.41     -182.36    226.26 o 
   4  18   7      657.74     1365.77    362.99 o 
  -4  19   7     1162.54     1863.87    499.77 o 
  -3  19   7      216.48      186.30    283.11 o 
  -2  19   7      398.70      697.06    295.19 o 
  -1  19   7       80.30       30.18    280.17 o 
   0  19   7     1716.30     1485.91    208.30 o 
   1  19   7        4.32     -220.82    220.82 o 
 -14   0   8     1833.29     2224.91    321.20 o 
 -12   0   8     4651.90     6043.33    310.55 o 
 -10   0   8    13224.64    13769.63    432.41 o 
  -8   0   8    17785.96    19198.46    473.52 o 
  -6   0   8     9514.81     9376.36    308.39 o 
  -4   0   8     5191.47     5897.53    220.04 o 
  -2   0   8    44179.95    46442.76   1179.09 o 
   0   0   8     6357.15     8455.20    274.07 o 
   2   0   8      975.23      316.49    193.78 o 
   4   0   8    22356.53    28166.96    726.94 o 
   6   0   8    36703.92    42581.27   1093.31 o 
   8   0   8     2752.48     2831.51    157.49 o 
  10   0   8     9941.01    10306.47    550.12 o 
  12   0   8    11946.62    13096.35    727.88 o 
 -15   1   8       64.54      -77.03    257.65 o 
 -14   1   8      543.40      726.23    184.80 o 
 -13   1   8     4679.66     4001.34    253.56 o 
 -12   1   8       95.95       47.49    136.40 o 
 -11   1   8     8385.21     9688.86    254.78 o 
 -10   1   8     5746.08     6045.47    188.15 o 
  -9   1   8    30050.02    32695.19    509.53 o 
  -8   1   8     1915.72     1950.46    138.54 o 
  -7   1   8      155.35      426.43    100.41 o 
  -6   1   8     5054.91     4959.41    149.53 o 
  -5   1   8    14073.88    13281.11    262.52 o 
  -4   1   8    27351.42    27548.16    453.62 o 
  -3   1   8     4324.62     4221.50    140.60 o 
  -2   1   8    13479.25    17982.69    362.10 o 
  -1   1   8     1459.19     1261.61    139.33 o 
   0   1   8       22.64      414.09     77.29 o 
   1   1   8     1376.16     2499.44    122.26 o 
   2   1   8    18269.41    21081.96    362.52 o 
   3   1   8    19515.93    21264.09    379.49 o 
   4   1   8     2395.34     2328.02    133.91 o 
   5   1   8     7164.18     6906.46    218.81 o 
   6   1   8       69.02      118.11     91.41 o 
   7   1   8      483.56      638.52     95.34 o 
   8   1   8     3507.52     3407.22    148.36 o 
   9   1   8     2966.11     3727.75    166.97 o 
  10   1   8     6290.16     6326.19    369.79 o 
  11   1   8       48.09       34.71    177.33 o 
  12   1   8     2104.99     1696.10    293.24 o 
 -15   2   8     2401.84     1805.25    313.24 o 
 -14   2   8        0.89       72.79    107.30 o 
 -13   2   8     5249.01     4875.60    235.48 o 
 -12   2   8      411.60      126.84    148.92 o 
 -11   2   8     3712.94     3686.16    183.50 o 
 -10   2   8       42.66      -15.05    113.64 o 
  -9   2   8     9979.75    10679.88    319.25 o 
  -8   2   8      514.04      333.66    117.70 o 
  -7   2   8    58593.74    64488.53    837.88 o 
  -6   2   8      940.97     1053.82    103.46 o 
  -5   2   8    46818.16    53757.98    750.56 o 
  -4   2   8     5371.75     5188.01    162.89 o 
  -3   2   8      529.04     1354.33    110.04 o 
  -2   2   8     7509.34     7361.47    182.59 o 
  -1   2   8     3018.29     2432.21    111.42 o 
   0   2   8      146.14      315.38     91.44 o 
   1   2   8    24097.33    25826.23    402.88 o 
   2   2   8      962.36     1861.99    116.83 o 
   3   2   8      256.31       86.02    108.14 o 
   4   2   8      274.41      361.33    115.69 o 
   5   2   8     3013.85     3329.07    155.98 o 
   6   2   8     1570.45     1372.92    113.02 o 
   7   2   8     4800.24     5496.79    191.04 o 
   8   2   8       12.81       81.55    105.76 o 
   9   2   8     3323.71     3532.87    170.77 o 
  10   2   8     2221.20     2240.21    209.03 o 
  11   2   8      132.81      218.71    194.90 o 
  12   2   8     1226.87     1477.64    323.18 o 
 -15   3   8     1671.16     2062.77    525.09 o 
 -14   3   8     2831.09     3014.07    245.58 o 
 -13   3   8     1530.45     1557.88    172.42 o 
 -12   3   8       47.85      -38.92    150.05 o 
 -11   3   8      422.09      545.01    123.09 o 
 -10   3   8     4384.04     4348.09    228.05 o 
  -9   3   8      373.14      478.30    102.43 o 
  -8   3   8     4651.52     4597.63    163.56 o 
  -7   3   8     2108.06     2307.03    119.62 o 
  -6   3   8    13574.39    13370.85    296.43 o 
  -5   3   8     5327.73     6535.01    169.43 o 
  -4   3   8    42980.89    41084.82    570.84 o 
  -3   3   8     2831.01     3035.18    113.33 o 
  -2   3   8     8268.42    10648.57    223.62 o 
  -1   3   8     1046.56     1044.06    113.04 o 
   0   3   8     5208.52     3817.31    146.94 o 
   1   3   8       11.61       16.80     87.61 o 
   2   3   8     4984.51     5293.08    148.46 o 
   3   3   8      615.74      653.52     89.39 o 
   4   3   8      232.21       50.13     90.98 o 
   5   3   8      160.13      115.23    119.51 o 
   6   3   8      227.59       51.08    107.25 o 
   7   3   8     1997.61     1542.43    125.48 o 
   8   3   8     7195.06     6798.34    207.87 o 
   9   3   8       27.75       15.14     91.87 o 
  10   3   8    10859.18    11106.53    364.48 o 
  11   3   8      336.56      210.77    205.73 o 
  12   3   8     2306.11     2328.94    290.52 o 
 -15   4   8     1044.27     1345.69    339.64 o 
 -14   4   8     2901.05     2790.51    284.36 o 
 -13   4   8     1088.56      863.85    170.13 o 
 -12   4   8      425.40      284.33    142.93 o 
 -11   4   8      760.72      948.28    130.23 o 
 -10   4   8     1725.22     1382.11    124.62 o 
  -9   4   8      354.75       81.71    126.20 o 
  -8   4   8     5531.19     5281.26    168.84 o 
  -7   4   8     7166.36     6389.33    185.48 o 
  -6   4   8      550.19      448.67    122.35 o 
  -5   4   8     1590.15     1525.77    113.93 o 
  -4   4   8      383.63      452.31     85.58 o 
  -3   4   8      210.31      128.08     87.51 o 
  -2   4   8     2691.06     2791.58    134.68 o 
  -1   4   8        9.09      179.82    115.32 o 
   0   4   8      289.02      314.41    120.21 o 
   1   4   8     2253.78     1892.01    112.60 o 
   2   4   8        6.79        2.99     72.42 o 
   3   4   8     3446.53     3075.78    121.79 o 
   4   4   8     2907.18     2682.88    127.39 o 
   5   4   8     1443.03     1470.29    109.19 o 
   6   4   8     4400.90     3766.81    122.09 o 
   7   4   8      377.04      251.79    113.23 o 
   8   4   8     2162.62     1989.88    148.20 o 
   9   4   8        4.85      203.51    133.48 o 
  10   4   8       95.64      136.81    120.76 o 
  11   4   8      561.59      510.49    244.74 o 
  12   4   8     1012.40      565.85    296.13 o 
 -15   5   8        2.14     -117.01    400.36 o 
 -14   5   8     1460.17     1453.07    447.48 o 
 -13   5   8      765.58      475.60    174.12 o 
 -12   5   8      254.70      304.80    142.96 o 
 -11   5   8     1887.21     1401.92    135.17 o 
 -10   5   8        2.14       37.13    124.38 o 
  -9   5   8     2023.37     1578.09    128.70 o 
  -8   5   8        9.46      -49.87    102.19 o 
  -7   5   8       64.82       94.55    101.82 o 
  -6   5   8      455.01      447.74    109.09 o 
  -5   5   8     1725.04     1284.68    101.70 o 
  -4   5   8     1151.58     1087.15     98.48 o 
  -3   5   8     1161.10      955.62     95.58 o 
  -2   5   8     3113.17     3256.57    121.91 o 
  -1   5   8       68.16      145.66     82.30 o 
   0   5   8      753.88      642.64     92.35 o 
   1   5   8      162.18      282.09     93.74 o 
   2   5   8        1.31       28.76     80.72 o 
   3   5   8      909.13      669.28     92.34 o 
   4   5   8      166.26      230.58     81.72 o 
   5   5   8        8.78      155.21     80.46 o 
   6   5   8      537.07      555.69     81.62 o 
   7   5   8      184.62      259.69    106.34 o 
   8   5   8      630.99      645.68    102.02 o 
   9   5   8     1200.33     1096.64    118.64 o 
  10   5   8       17.95      114.86    117.67 o 
  11   5   8       19.64      530.53    331.01 o 
  12   5   8      649.37      497.28    320.16 o 
 -14   6   8       80.33       96.22    280.39 o 
 -13   6   8      198.79       52.88    368.55 o 
 -12   6   8      125.16      419.27    157.82 o 
 -11   6   8      342.24      241.83    184.53 o 
 -10   6   8      205.55      457.73    131.84 o 
  -9   6   8     1209.17     1183.19    142.70 o 
  -8   6   8      147.20      187.52     96.61 o 
  -7   6   8      175.15        6.50     97.59 o 
  -6   6   8       12.46      325.15    112.67 o 
  -5   6   8      628.93      524.55     87.41 o 
  -4   6   8        4.72      146.63    104.99 o 
  -3   6   8      559.11      484.04     83.37 o 
  -2   6   8       59.44       -3.36     91.07 o 
  -1   6   8       60.21       39.89     89.23 o 
   0   6   8       62.06      -44.41     77.90 o 
   1   6   8      612.15      484.57     89.20 o 
   2   6   8      114.86      122.25    106.55 o 
   3   6   8        1.68      -81.05     81.05 o 
   4   6   8       97.62       90.37    112.24 o 
   5   6   8       42.24       93.74     86.07 o 
   6   6   8        0.32       51.88     81.89 o 
   7   6   8       85.64      161.44    138.00 o 
   8   6   8      140.04      101.98    131.26 o 
   9   6   8     1310.60     1230.01    187.63 o 
  10   6   8      452.39      384.21    214.15 o 
  11   6   8      137.80      205.47    221.90 o 
  12   6   8      126.35     -127.06    321.07 o 
 -14   7   8        4.48      -33.84    123.74 o 
 -13   7   8      491.96      804.29    260.10 o 
 -12   7   8       65.47     -174.83    174.83 o 
 -11   7   8      967.20      598.29    152.11 o 
 -10   7   8       88.40       63.84    122.45 o 
  -9   7   8       59.25      136.16    102.00 o 
  -8   7   8      192.30      277.38     93.48 o 
  -7   7   8      611.47      494.21    134.16 o 
  -6   7   8       79.27       87.84    115.66 o 
  -5   7   8     1009.22      800.77     91.50 o 
  -4   7   8      885.76      812.77     95.08 o 
  -3   7   8       57.99      239.19     94.77 o 
  -2   7   8      189.07      179.68     85.89 o 
  -1   7   8      211.44      219.68     77.82 o 
   0   7   8        1.05      203.19     79.60 o 
   1   7   8      136.04      115.03     83.31 o 
   2   7   8       72.44      140.66     85.80 o 
   3   7   8      247.92      291.45     91.29 o 
   4   7   8      364.95      280.50     87.85 o 
   5   7   8     1104.85      916.11    102.20 o 
   6   7   8       27.77       61.42     69.84 o 
   7   7   8      756.33      469.60    101.89 o 
   8   7   8       44.14      264.43    157.15 o 
   9   7   8       12.49      414.88    183.67 o 
  10   7   8       45.05       41.44    211.96 o 
  11   7   8      430.22      152.09    257.20 o 
 -14   8   8       19.19     -360.47    360.47 o 
 -13   8   8      107.88     -348.84    348.84 o 
 -12   8   8      134.17       37.08    244.29 o 
 -11   8   8      390.17      163.88    210.92 o 
 -10   8   8       34.43       96.66    127.46 o 
  -9   8   8       55.03       31.41     85.52 o 
  -8   8   8       14.08       38.10     82.76 o 
  -7   8   8     2284.46     1834.44    110.63 o 
  -6   8   8      767.93      597.67    102.84 o 
  -5   8   8     1153.15      872.17     98.41 o 
  -4   8   8     3530.96     3351.80    142.55 o 
  -3   8   8      188.23      226.77     86.20 o 
  -2   8   8     1949.45     1841.04    106.77 o 
  -1   8   8      564.85      325.27     95.50 o 
   0   8   8        7.07      -58.76     83.31 o 
   1   8   8     1369.36      955.56    100.04 o 
   2   8   8      814.05      771.19    100.96 o 
   3   8   8     1429.96     1063.90    100.31 o 
   4   8   8     2000.68     1928.30    105.27 o 
   5   8   8        3.00        3.17     67.65 o 
   6   8   8       82.09      163.06     88.59 o 
   7   8   8     1099.21     1199.25    189.75 o 
   8   8   8      418.98      642.03    163.69 o 
   9   8   8      725.79      728.94    203.87 o 
  10   8   8     1176.48     1347.92    257.86 o 
  11   8   8       61.44       55.53    260.27 o 
 -13   9   8      417.91      127.55    261.91 o 
 -12   9   8      281.28     -258.74    258.74 o 
 -11   9   8      269.04     -177.62    177.62 o 
 -10   9   8      223.92      221.27    150.70 o 
  -9   9   8      317.99      131.04    138.43 o 
  -8   9   8       28.00       91.03     76.14 o 
  -7   9   8        1.41      -84.48     84.48 o 
  -6   9   8     7530.75     7481.61    219.07 o 
  -5   9   8      149.06      198.31     87.84 o 
  -4   9   8     7915.42     7325.69    184.82 o 
  -3   9   8      377.70      296.50     77.55 o 
  -2   9   8       90.01       60.67     84.66 o 
  -1   9   8      595.19      419.33     79.54 o 
   0   9   8     5755.99     4875.11    144.82 o 
   1   9   8     3168.10     2901.69    129.25 o 
   2   9   8     2371.24     2067.38    100.75 o 
   3   9   8     2207.95     2023.28    112.55 o 
   4   9   8     1701.38     1619.25    111.39 o 
   5   9   8      817.31      725.26     99.97 o 
   6   9   8      654.90      669.87     98.16 o 
   7   9   8     5041.57     4913.81    281.91 o 
   8   9   8      436.50      314.07    186.33 o 
   9   9   8     1783.03     1944.14    384.25 o 
  10   9   8     1234.43     1374.54    271.86 o 
  11   9   8       85.73       71.33    441.00 o 
 -13  10   8       54.01     -140.55    298.51 o 
 -12  10   8       85.18      307.77    272.46 o 
 -11  10   8       16.14      -48.54    187.60 o 
 -10  10   8     1631.47     1148.99    162.88 o 
  -9  10   8      572.68      565.64    124.24 o 
  -8  10   8     5582.62     5761.38    204.45 o 
  -7  10   8      167.70      105.21     94.25 o 
  -6  10   8     1490.31     1619.23    171.14 o 
  -5  10   8      447.35      449.45     81.74 o 
  -4  10   8     1231.11     1373.23     95.08 o 
  -3  10   8      629.06      501.92     98.19 o 
  -2  10   8      398.81      249.39     98.02 o 
  -1  10   8     1199.29     1365.44    139.52 o 
   0  10   8      160.93      217.94    120.24 o 
   1  10   8     8990.46     9141.42    196.94 o 
   2  10   8     1003.34     1039.33    109.21 o 
   3  10   8    12144.05    12046.01    321.79 o 
   4  10   8     3091.52     3155.80    162.86 o 
   5  10   8     2009.03     1969.21    190.46 o 
   6  10   8     4394.30     4405.26    189.83 o 
   7  10   8      242.83      304.33    142.30 o 
   8  10   8      432.94      260.82    221.83 o 
   9  10   8      573.41      490.53    269.99 o 
  10  10   8      656.63      825.63    398.68 o 
 -12  11   8     1722.26     1595.57    517.61 o 
 -11  11   8     1258.95     1620.20    372.79 o 
 -10  11   8     5577.90     4955.83    373.40 o 
  -9  11   8     1937.80     2620.82    196.41 o 
  -8  11   8     5854.55     5070.09    195.42 o 
  -7  11   8      573.70      808.01    107.63 o 
  -6  11   8     3406.50     2878.13    209.53 o 
  -5  11   8     3171.11     3498.77    228.78 o 
  -4  11   8       18.52        9.46     79.15 o 
  -3  11   8      386.16      275.25     97.42 o 
  -2  11   8    15184.83    16080.27    482.39 o 
  -1  11   8     3525.85     3732.92    130.84 o 
   0  11   8     7426.00     7601.09    185.89 o 
   1  11   8     2131.50     2085.70    101.83 o 
   2  11   8     2479.34     2471.64    146.87 o 
   3  11   8     2556.81     2573.90    155.65 o 
   4  11   8     1102.66     1023.76    112.30 o 
   5  11   8     2508.74     2899.00    197.14 o 
   6  11   8      571.94      467.07    125.86 o 
   7  11   8      223.55      283.05    187.01 o 
   8  11   8       80.70     -200.53    200.53 o 
   9  11   8      202.09      310.55    230.72 o 
  10  11   8      199.63      570.85    263.01 o 
 -12  12   8      811.86     1256.25    349.19 o 
 -11  12   8     1381.90     1458.49    260.76 o 
 -10  12   8      294.79      455.93    205.18 o 
  -9  12   8      184.48      364.40    174.11 o 
  -8  12   8      249.05      411.56    103.13 o 
  -7  12   8      954.65     1435.17    116.17 o 
  -6  12   8        8.91      290.05    128.60 o 
  -5  12   8     3179.43     2825.43    149.13 o 
  -4  12   8    12332.93    13629.81    347.21 o 
  -3  12   8     3136.79     3239.36    167.30 o 
  -2  12   8     6493.42     7371.80    298.59 o 
  -1  12   8    11733.81    12688.49    232.87 o 
   0  12   8     2014.41     2348.23    112.23 o 
   1  12   8     1521.66     1799.51    108.14 o 
   2  12   8     8845.19    10669.93    219.07 o 
   3  12   8      198.65      303.00    120.66 o 
   4  12   8     1100.11     1347.37    139.56 o 
   5  12   8     1380.94     1279.01    139.84 o 
   6  12   8      952.40      891.00    147.99 o 
   7  12   8      313.08      309.51    230.67 o 
   8  12   8      185.71      439.39    221.50 o 
   9  12   8      564.87      -43.16    434.98 o 
 -11  13   8      224.11     -114.78    344.29 o 
 -10  13   8     4318.44     5971.57    415.86 o 
  -9  13   8       43.76       86.69    171.73 o 
  -8  13   8     2233.49     2661.83    162.83 o 
  -7  13   8      347.52      406.25    114.84 o 
  -6  13   8     1838.75     2134.53    188.95 o 
  -5  13   8      192.53      205.77     82.26 o 
  -4  13   8     3610.66     4476.52    238.21 o 
  -3  13   8      296.15      314.56     99.29 o 
  -2  13   8      930.29     1035.45    105.03 o 
  -1  13   8     7449.47     8734.58    190.88 o 
   0  13   8     3320.10     3918.30    152.81 o 
   1  13   8     9463.70    10832.64    247.87 o 
   2  13   8      129.94       21.57     85.22 o 
   3  13   8     2129.96     1964.90    117.11 o 
   4  13   8     3977.36     4362.61    187.86 o 
   5  13   8     5888.47     6789.48    323.92 o 
   6  13   8     1812.05     2280.70    240.59 o 
   7  13   8    14500.59    14381.67    583.31 o 
   8  13   8       63.44      966.55    327.41 o 
   9  13   8     1381.05     1600.07    448.76 o 
 -11  14   8      150.67     -117.31    505.74 o 
 -10  14   8     2078.93     2431.66    387.25 o 
  -9  14   8      309.15      -19.68    322.66 o 
  -8  14   8     3375.17     3006.74    340.17 o 
  -7  14   8      102.87      506.67    256.82 o 
  -6  14   8     1331.53     1336.78    236.95 o 
  -5  14   8     2550.08     2683.50    122.97 o 
  -4  14   8    13045.32    14263.52    379.20 o 
  -3  14   8     1877.95     2275.00    122.08 o 
  -2  14   8     1627.92     1892.41    166.61 o 
  -1  14   8     1044.86     1474.52    135.00 o 
   0  14   8       50.11      -12.96     90.92 o 
   1  14   8     1599.92     2010.18    117.53 o 
   2  14   8      398.06      588.86    111.72 o 
   3  14   8     6829.65     7885.89    283.44 o 
   4  14   8     4776.54     4693.85    195.34 o 
   5  14   8     2651.36     2690.22    249.26 o 
   6  14   8      646.70      679.89    221.60 o 
   7  14   8      368.31      860.50    398.19 o 
   8  14   8       44.84      -65.38    121.55 o 
 -10  15   8      267.49      699.54    371.59 o 
  -9  15   8      221.13      402.81    303.20 o 
  -8  15   8      741.17      681.71    223.00 o 
  -7  15   8      606.27      133.65    205.29 o 
  -6  15   8     2196.80     2286.78    217.55 o 
  -5  15   8      380.60      282.62    133.91 o 
  -4  15   8      874.05      846.97     97.47 o 
  -3  15   8      362.86      290.92     96.31 o 
  -2  15   8     8513.49     8793.72    264.43 o 
  -1  15   8        1.65      118.52    111.95 o 
   0  15   8     9146.95    10198.63    341.40 o 
   1  15   8       45.92      211.01    143.23 o 
   2  15   8      859.16      684.16    125.10 o 
   3  15   8       13.56      -94.00    139.43 o 
   4  15   8       48.59     -147.16    147.16 o 
   5  15   8      378.65      429.93    237.03 o 
   6  15   8       18.26      -89.94    335.18 o 
   7  15   8     1470.06      785.93    404.53 o 
  -9  16   8      102.97       92.55    617.84 o 
  -8  16   8      472.46      438.66    383.59 o 
  -7  16   8        0.43      -66.78    299.46 o 
  -6  16   8        1.69      172.10    299.68 o 
  -5  16   8      751.72      897.72    287.69 o 
  -4  16   8      712.38      419.81    225.82 o 
  -3  16   8       49.04       61.77    129.72 o 
  -2  16   8      148.89       93.94    137.76 o 
  -1  16   8     2955.78     2462.43    150.55 o 
   0  16   8     1367.75      653.17    162.26 o 
   1  16   8     3070.85     2928.93    292.70 o 
   2  16   8     2304.63     2323.69    182.83 o 
   3  16   8     2047.05     2182.10    192.03 o 
   4  16   8       39.06     -232.30    232.30 o 
   5  16   8      163.98      186.25    212.41 o 
   6  16   8       13.65     -174.77    278.45 o 
  -7  17   8       16.52     -140.02    381.02 o 
  -6  17   8      266.69     -119.76    305.23 o 
  -5  17   8       81.55     -121.55    121.55 o 
  -4  17   8       64.22     -208.95    301.22 o 
  -3  17   8      677.11      675.15    284.35 o 
  -2  17   8     1124.86      769.27    169.18 o 
  -1  17   8     1311.52     1447.42    318.10 o 
   0  17   8      175.62      297.83    175.05 o 
   1  17   8     1697.09     1427.11    193.85 o 
   2  17   8      108.75      358.53    211.39 o 
   3  17   8      239.32      396.34    260.51 o 
   4  17   8        2.93     -126.77    542.65 o 
   5  17   8      327.80     -259.39    765.13 o 
  -5  18   8      345.12       64.44    335.17 o 
  -4  18   8     1319.36      641.64    329.35 o 
  -3  18   8      681.06      634.36    306.56 o 
  -2  18   8      279.10      507.44    292.53 o 
  -1  18   8      285.13       59.82    376.65 o 
   0  18   8      146.08      101.68    242.32 o 
   1  18   8      239.72      273.29    216.15 o 
   2  18   8      564.71      331.77    261.14 o 
   3  18   8      142.18      226.61    260.62 o 
 -15   0   9      492.77      139.87    591.12 o 
 -13   0   9      158.08      258.94    253.99 o 
 -11   0   9       45.28     -147.44    210.92 o 
  -9   0   9      784.81      980.85    236.98 o 
  -7   0   9      612.24      636.61    165.50 o 
  -5   0   9      357.02      246.46    155.66 o 
  -3   0   9       24.01      207.51    142.39 o 
  -1   0   9       46.59     -120.53    156.57 o 
   1   0   9      706.92      509.29    139.79 o 
   3   0   9       15.97     -156.04    209.01 o 
   5   0   9      140.79      183.35    187.09 o 
   7   0   9       47.53      248.91     92.85 o 
   9   0   9      547.95      609.65    239.48 o 
  11   0   9       36.60      -11.61    123.38 o 
 -15   1   9      428.77      335.03    350.69 o 
 -14   1   9      104.82       19.20    205.37 o 
 -13   1   9      696.57      589.43    172.28 o 
 -12   1   9        4.57     -162.30    162.30 o 
 -11   1   9      263.17      249.23    136.80 o 
 -10   1   9      579.74      701.44    129.87 o 
  -9   1   9      666.73      488.30    109.03 o 
  -8   1   9       64.20      -73.65    104.74 o 
  -7   1   9        5.54     -104.53    111.81 o 
  -6   1   9      214.98       71.92    105.01 o 
  -5   1   9      885.26      650.05    104.13 o 
  -4   1   9     2018.91     1358.10    182.73 o 
  -3   1   9     2219.32     2115.27    122.95 o 
  -2   1   9      402.16      333.16    105.76 o 
  -1   1   9      668.28      544.45     92.28 o 
   0   1   9       16.92       42.07     98.79 o 
   1   1   9      460.15      100.65     96.65 o 
   2   1   9      137.37      105.72    108.00 o 
   3   1   9       19.15        4.28    109.92 o 
   4   1   9      390.67      413.98    111.16 o 
   5   1   9       24.00     -126.75    126.75 o 
   6   1   9       37.01       67.55    118.90 o 
   7   1   9      117.96      157.45     91.65 o 
   8   1   9      605.12      626.56    136.52 o 
   9   1   9       11.85      285.83    167.86 o 
  10   1   9        0.76     -133.30    239.33 o 
  11   1   9      169.72      -76.53    224.14 o 
  12   1   9      202.75      -27.29    369.15 o 
 -15   2   9      353.81     -276.62    285.26 o 
 -14   2   9        4.39     -240.76    240.76 o 
 -13   2   9     1540.60     1016.16    169.33 o 
 -12   2   9        4.75      -44.85    166.91 o 
 -11   2   9      468.80      387.73    149.64 o 
 -10   2   9      743.32      859.40    129.01 o 
  -9   2   9       62.34      -53.38    109.50 o 
  -8   2   9      429.70      394.26    113.21 o 
  -7   2   9     6916.59     5677.46    178.55 o 
  -6   2   9      131.38      206.47    102.40 o 
  -5   2   9     4374.91     3428.13    146.26 o 
  -4   2   9      581.22      490.99    102.58 o 
  -3   2   9     4328.88     3445.03    156.63 o 
  -2   2   9     1132.37      876.65    117.71 o 
  -1   2   9     4780.50     3721.88    134.94 o 
   0   2   9     2129.23     1846.03    111.03 o 
   1   2   9     2556.61     2578.44    127.20 o 
   2   2   9     1586.06     1314.47    119.16 o 
   3   2   9     1597.38     1611.66    130.03 o 
   4   2   9       59.25      150.45    140.65 o 
   5   2   9       16.63       77.18    129.94 o 
   6   2   9      399.92      220.32    104.47 o 
   7   2   9     1283.59     1178.99    104.60 o 
   8   2   9      828.36      472.03    127.70 o 
   9   2   9        1.08      -51.03    143.31 o 
  10   2   9      103.49      326.46    206.43 o 
  11   2   9     1461.28     1189.70    230.37 o 
  12   2   9       24.97       41.76    272.24 o 
 -15   3   9      363.45     -141.30    498.38 o 
 -14   3   9      427.80      396.50    228.81 o 
 -13   3   9        5.05      -32.31    160.53 o 
 -12   3   9        0.51      -85.45    162.03 o 
 -11   3   9       17.75      -61.81    125.07 o 
 -10   3   9     3100.15     2852.85    162.77 o 
  -9   3   9        1.83     -112.44    112.44 o 
  -8   3   9      773.97      525.69     86.39 o 
  -7   3   9        9.98       95.48    113.69 o 
  -6   3   9    17284.28    16715.85    327.98 o 
  -5   3   9     1260.67     1426.40    150.92 o 
  -4   3   9    56099.60    55109.48    859.90 o 
  -3   3   9     9048.64     9061.47    320.51 o 
  -2   3   9    14512.38    14631.70    310.10 o 
  -1   3   9     1490.84     1472.44    107.02 o 
   0   3   9     5525.19     4203.15    170.97 o 
   1   3   9      389.53      491.40     85.36 o 
   2   3   9     4578.96     4124.89    145.85 o 
   3   3   9       13.78      100.27    113.82 o 
   4   3   9      734.59      670.46    121.12 o 
   5   3   9     3031.73     3114.82    163.65 o 
   6   3   9     1687.81     1588.99    133.05 o 
   7   3   9     4727.07     4612.82    148.01 o 
   8   3   9     2875.62     2363.58    167.48 o 
   9   3   9       14.12       74.22    218.74 o 
  10   3   9     6446.70     6819.44    255.28 o 
  11   3   9      813.90      706.68    327.41 o 
  12   3   9     2041.63     2297.56    314.51 o 
 -15   4   9      412.60      334.61    543.35 o 
 -14   4   9      172.47      739.30    313.21 o 
 -13   4   9      927.70     1210.44    207.42 o 
 -12   4   9       77.09      233.89    143.15 o 
 -11   4   9     2061.12     1932.77    169.60 o 
 -10   4   9      521.61      706.89    135.20 o 
  -9   4   9      238.52      243.62     92.53 o 
  -8   4   9     3077.49     3171.62    148.22 o 
  -7   4   9    11049.17    11109.87    275.26 o 
  -6   4   9    11704.13    12019.42    259.06 o 
  -5   4   9     1381.39     1251.02    105.87 o 
  -4   4   9     2601.63     3099.34    129.25 o 
  -3   4   9      690.05      499.10     86.01 o 
  -2   4   9    10237.22     9834.46    290.18 o 
  -1   4   9     3586.51     3197.81    151.71 o 
   0   4   9    10326.69    10118.98    230.68 o 
   1   4   9       41.47      127.00     91.17 o 
   2   4   9     3088.87     2948.86    123.34 o 
   3   4   9    13810.48    13866.75    280.18 o 
   4   4   9     1841.88     1634.06    121.18 o 
   5   4   9     6629.67     6570.20    191.26 o 
   6   4   9      370.55      438.32    110.34 o 
   7   4   9      866.16     1031.98    118.06 o 
   8   4   9       35.44      -22.91    118.31 o 
   9   4   9      267.12      564.67    126.20 o 
  10   4   9     2708.23     2214.75    291.30 o 
  11   4   9     1664.13     1592.73    320.71 o 
  12   4   9      809.32     1274.27    420.01 o 
 -14   5   9     1712.00     1680.42    360.96 o 
 -13   5   9     1537.21     1211.94    312.50 o 
 -12   5   9     2688.51     2336.54    234.56 o 
 -11   5   9     2069.93     2138.89    156.04 o 
 -10   5   9      194.52      304.19    197.55 o 
  -9   5   9     8929.43     9201.86    252.01 o 
  -8   5   9       25.06      172.47    116.50 o 
  -7   5   9     1715.25     1806.67    129.77 o 
  -6   5   9     1011.31     1273.68    147.94 o 
  -5   5   9     7772.45     8083.56    188.59 o 
  -4   5   9     8785.75    10065.17    220.51 o 
  -3   5   9    28911.36    30266.33    490.26 o 
  -2   5   9     1873.08     2259.70    130.19 o 
  -1   5   9     8040.75     9742.19    237.10 o 
   0   5   9      218.25      245.47     90.65 o 
   1   5   9     2830.56     2398.04    126.88 o 
   2   5   9      742.73      775.62     87.63 o 
   3   5   9     6615.03     7584.55    197.10 o 
   4   5   9     1366.62     1365.65    104.75 o 
   5   5   9      744.39     1026.95    110.07 o 
   6   5   9     3148.72     3581.28    155.89 o 
   7   5   9        2.91      123.24    129.22 o 
   8   5   9       59.87      255.63    104.22 o 
   9   5   9      447.28      666.82    128.85 o 
  10   5   9      719.66      975.89    280.73 o 
  11   5   9       78.61     -217.59    243.58 o 
 -14   6   9     1235.88     1209.37    355.21 o 
 -13   6   9       46.59     -143.61    276.63 o 
 -12   6   9       35.50      -61.94    214.91 o 
 -11   6   9       76.41       82.12    155.27 o 
 -10   6   9       12.66        4.79    123.97 o 
  -9   6   9     6146.97     6486.08    207.92 o 
  -8   6   9     3535.99     4030.46    205.59 o 
  -7   6   9     4563.08     5002.48    164.03 o 
  -6   6   9    12985.34    13785.94    381.51 o 
  -5   6   9     5892.48     6774.57    183.19 o 
  -4   6   9       43.47      228.48     99.82 o 
  -3   6   9     1874.42     1865.97    121.20 o 
  -2   6   9    21698.82    21657.38    372.77 o 
  -1   6   9     6835.11     7400.59    182.55 o 
   0   6   9    15114.01    16011.56    329.68 o 
   1   6   9     4658.54     5033.23    228.52 o 
   2   6   9     6679.33     8282.75    206.08 o 
   3   6   9     1022.29     1301.24    113.84 o 
   4   6   9       50.69       77.84     88.69 o 
   5   6   9     2021.77     2367.39    118.79 o 
   6   6   9     3375.26     3791.89    139.09 o 
   7   6   9     3838.52     4256.86    156.91 o 
   8   6   9     1129.68     1415.34    224.02 o 
   9   6   9      171.94      178.16    180.23 o 
  10   6   9      208.25      595.73    217.57 o 
  11   6   9     1259.20      947.16    320.08 o 
 -14   7   9      173.75      211.37    328.49 o 
 -13   7   9      717.58     1213.66    383.24 o 
 -12   7   9     1560.92     1617.14    227.41 o 
 -11   7   9      136.50      483.76    167.04 o 
 -10   7   9     8764.19     9494.72    336.38 o 
  -9   7   9    14205.02    16886.65    377.63 o 
  -8   7   9      948.83     1190.20    125.57 o 
  -7   7   9     8766.46     9968.67    218.27 o 
  -6   7   9    10550.59    11925.77    241.50 o 
  -5   7   9       55.73      171.82    111.63 o 
  -4   7   9    55842.55    63926.77    902.14 o 
  -3   7   9      518.89      662.86    100.27 o 
  -2   7   9    12745.00    14765.05    259.38 o 
  -1   7   9     4962.63     5090.36    150.07 o 
   0   7   9     4518.32     4747.03    147.32 o 
   1   7   9    12651.61    13874.02    467.50 o 
   2   7   9     4910.73     5183.60    204.61 o 
   3   7   9      500.10      839.15    119.99 o 
   4   7   9      401.02      197.56    100.12 o 
   5   7   9     7263.79     8764.66    313.70 o 
   6   7   9      502.63      670.30    104.64 o 
   7   7   9     8082.14     9412.60    338.64 o 
   8   7   9     3492.18     3600.83    145.53 o 
   9   7   9      484.35      574.64    180.28 o 
  10   7   9     8097.65     8962.25    459.38 o 
  11   7   9       40.27      -70.66    348.09 o 
 -14   8   9      455.19      585.29    346.71 o 
 -13   8   9     2954.71     3684.92    357.86 o 
 -12   8   9      853.55      796.35    263.78 o 
 -11   8   9      837.48     1037.70    282.72 o 
 -10   8   9     2557.22     2575.17    181.58 o 
  -9   8   9      403.28      418.53    137.71 o 
  -8   8   9      475.71      299.80    114.17 o 
  -7   8   9    10475.93    11417.62    252.17 o 
  -6   8   9      612.41      542.07    100.35 o 
  -5   8   9     3529.53     3522.79    143.15 o 
  -4   8   9     6063.17     6345.65    178.59 o 
  -3   8   9     5257.39     5858.12    163.70 o 
  -2   8   9      729.17      847.89     94.61 o 
  -1   8   9    11935.40    12382.40    239.77 o 
   0   8   9     2964.68     3234.79    134.53 o 
   1   8   9     2334.20     2648.11    124.71 o 
   2   8   9     4233.41     4711.81    213.21 o 
   3   8   9     7692.78     8479.49    207.53 o 
   4   8   9      639.98      802.67     99.38 o 
   5   8   9     4091.82     4693.09    149.63 o 
   6   8   9     1253.57     1582.72    192.04 o 
   7   8   9      332.49      616.91    107.03 o 
   8   8   9     1760.73     1833.94    212.31 o 
   9   8   9       53.73      133.48    262.28 o 
  10   8   9     1548.23     1537.29    310.18 o 
  11   8   9      883.81     1693.61    470.26 o 
 -13   9   9     1708.44     1466.44    462.45 o 
 -12   9   9      895.17      780.43    316.35 o 
 -11   9   9      895.00      955.22    226.43 o 
 -10   9   9     2651.34     2593.56    281.79 o 
  -9   9   9       24.07       -8.69    132.03 o 
  -8   9   9       76.20      333.03    116.69 o 
  -7   9   9      520.17      607.61    102.76 o 
  -6   9   9    11465.68    12214.61    254.91 o 
  -5   9   9     3188.53     3304.37    126.04 o 
  -4   9   9    17499.70    18867.26    372.64 o 
  -3   9   9    13397.45    14231.93    280.67 o 
  -2   9   9     1634.90     1578.57    153.10 o 
  -1   9   9     6995.10     7577.13    174.71 o 
   0   9   9     4653.69     4614.01    160.89 o 
   1   9   9      701.89      789.15    110.95 o 
   2   9   9     1833.07     2025.18    169.05 o 
   3   9   9      682.26      697.45    108.21 o 
   4   9   9     1761.62     1593.58    126.33 o 
   5   9   9     6695.68     6619.58    190.57 o 
   6   9   9      935.83     1110.34    117.67 o 
   7   9   9     4605.29     4421.13    234.07 o 
   8   9   9      417.62      445.57    176.15 o 
   9   9   9      781.92      854.91    270.56 o 
  10   9   9      818.37     1477.33    403.89 o 
 -13  10   9      690.95      443.81    314.16 o 
 -12  10   9      595.59      294.70    284.13 o 
 -11  10   9     2868.12     2739.59    263.53 o 
 -10  10   9       82.49     -154.04    154.04 o 
  -9  10   9     2876.76     2656.23    166.31 o 
  -8  10   9     1140.96     1220.00    124.36 o 
  -7  10   9      690.73      517.74    129.41 o 
  -6  10   9     2846.25     2490.40    120.52 o 
  -5  10   9      656.44      651.14    100.47 o 
  -4  10   9      887.29      750.84     96.47 o 
  -3  10   9        7.52      -39.03     94.13 o 
  -2  10   9     2291.44     2117.77    150.28 o 
  -1  10   9     2478.47     2369.59    131.44 o 
   0  10   9     2153.79     2243.99    133.79 o 
   1  10   9     9171.94     9766.95    321.47 o 
   2  10   9     2032.72     1858.99    119.43 o 
   3  10   9     9951.13     9317.60    227.14 o 
   4  10   9      498.98      408.50    120.14 o 
   5  10   9     2146.90     2143.56    141.93 o 
   6  10   9      435.19      441.08    121.97 o 
   7  10   9      615.00      317.41    150.05 o 
   8  10   9       12.91      264.44    232.07 o 
   9  10   9       29.38     -156.39    276.17 o 
  10  10   9      365.61     -221.64    309.03 o 
 -12  11   9      930.27      855.24    425.71 o 
 -11  11   9      521.37     1025.24    337.33 o 
 -10  11   9     1766.51     1646.69    235.60 o 
  -9  11   9     2263.15     2006.09    157.34 o 
  -8  11   9      116.74      219.25    101.93 o 
  -7  11   9      450.36      309.41    112.67 o 
  -6  11   9      161.72      107.87    121.81 o 
  -5  11   9      125.77      202.46     93.50 o 
  -4  11   9       35.30       29.65     98.95 o 
  -3  11   9      567.89      320.92    102.37 o 
  -2  11   9      848.78      671.12    102.79 o 
  -1  11   9      115.28       79.70     99.40 o 
   0  11   9      120.37      261.28     88.49 o 
   1  11   9     2040.49     1741.63    118.84 o 
   2  11   9      167.86      367.54    104.55 o 
   3  11   9      159.24       91.63    120.81 o 
   4  11   9       45.46     -121.53    121.53 o 
   5  11   9       48.73       22.91    128.20 o 
   6  11   9        9.88      -63.62    166.90 o 
   7  11   9      122.19      -42.17    178.71 o 
   8  11   9        9.65       74.65    232.61 o 
   9  11   9      643.45       29.91    255.34 o 
 -12  12   9      327.74      594.90    641.18 o 
 -11  12   9       54.41      275.93    269.43 o 
 -10  12   9     1100.83     1095.63    488.60 o 
  -9  12   9      901.92      685.53    211.33 o 
  -8  12   9      120.20      281.00    199.85 o 
  -7  12   9      177.10       82.58    129.88 o 
  -6  12   9        9.31      -53.42    111.14 o 
  -5  12   9      982.94      984.67     99.51 o 
  -4  12   9      132.86      276.66     97.74 o 
  -3  12   9      526.41      364.16    103.83 o 
  -2  12   9      268.47      295.38     83.91 o 
  -1  12   9     1142.85      978.27    105.92 o 
   0  12   9      161.46      138.48     95.94 o 
   1  12   9      400.27      298.34     96.91 o 
   2  12   9      554.45      715.65    115.98 o 
   3  12   9      148.08      193.61    113.56 o 
   4  12   9       28.34      152.69    137.05 o 
   5  12   9       96.34       36.11    145.13 o 
   6  12   9       78.25     -165.16    165.16 o 
   7  12   9      412.49      717.69    293.75 o 
   8  12   9       18.34     -218.18    341.14 o 
   9  12   9        3.19      109.66    267.67 o 
 -11  13   9      134.72      438.97    344.33 o 
 -10  13   9      137.42        7.10    205.39 o 
  -9  13   9       32.06      283.56    226.87 o 
  -8  13   9        0.18      178.71    135.26 o 
  -7  13   9      166.84      423.30    183.96 o 
  -6  13   9        0.30      146.30    102.37 o 
  -5  13   9       66.75      345.54    119.94 o 
  -4  13   9       66.08      304.68    160.10 o 
  -3  13   9      122.30      249.65    137.71 o 
  -2  13   9        1.09       65.87     81.16 o 
  -1  13   9        0.71      -64.69    123.74 o 
   0  13   9       19.29      -97.99     97.99 o 
   1  13   9       14.74      122.75     99.95 o 
   2  13   9      123.31       83.86    104.06 o 
   3  13   9       18.84       48.98    115.54 o 
   4  13   9      345.46      490.87    178.63 o 
   5  13   9       24.30      189.08    164.38 o 
   6  13   9        0.35      245.58    256.12 o 
   7  13   9       33.65      450.67    295.93 o 
   8  13   9      104.61      188.23    370.14 o 
 -10  14   9        1.55     -123.95    485.45 o 
  -9  14   9       70.25     -296.14    356.93 o 
  -8  14   9       20.27     -204.72    416.92 o 
  -7  14   9      125.87      151.31    176.72 o 
  -6  14   9       15.36      208.71    120.40 o 
  -5  14   9      105.79      175.73    186.46 o 
  -4  14   9      405.71      392.83    170.95 o 
  -3  14   9       88.62      246.61     90.39 o 
  -2  14   9      243.03      128.37    171.15 o 
  -1  14   9      299.06      341.88    105.73 o 
   0  14   9       13.48      -16.92    119.34 o 
   1  14   9        1.15     -105.89    105.89 o 
   2  14   9       59.27       83.53    125.57 o 
   3  14   9      441.83      487.64    122.61 o 
   4  14   9      354.09      361.41    151.72 o 
   5  14   9       30.74      316.64    303.32 o 
   6  14   9       27.47     -313.19    458.68 o 
   7  14   9      424.89     -276.99    337.03 o 
  -9  15   9      414.63      238.26    321.04 o 
  -8  15   9       44.57     -108.11    236.26 o 
  -7  15   9        3.61     -114.41    230.35 o 
  -6  15   9       42.54       55.75    218.51 o 
  -5  15   9       85.65       74.48    111.42 o 
  -4  15   9      812.79      834.82    123.18 o 
  -3  15   9      131.12     -151.53    151.53 o 
  -2  15   9       44.59      -88.93    117.15 o 
  -1  15   9      453.50      493.62    124.58 o 
   0  15   9      166.54      -72.89    122.88 o 
   1  15   9      263.45      165.67    137.38 o 
   2  15   9      241.79        5.21    150.41 o 
   3  15   9       33.16      -22.88    177.30 o 
   4  15   9       57.07        1.52    187.22 o 
   5  15   9      113.07       10.40    357.84 o 
   6  15   9      429.18      783.44    414.04 o 
  -8  16   9        2.12     -401.71    441.85 o 
  -7  16   9      127.91     -292.73    295.93 o 
  -6  16   9       96.55      -87.32    276.30 o 
  -5  16   9        1.34     -174.22    245.82 o 
  -4  16   9       59.03     -124.93    246.51 o 
  -3  16   9      240.27      -24.18    198.45 o 
  -2  16   9        6.13     -163.04    171.36 o 
  -1  16   9      623.22      549.84    153.03 o 
   0  16   9      135.18       54.44    231.65 o 
   1  16   9      592.26      487.14    201.56 o 
   2  16   9     1141.81      906.15    186.25 o 
   3  16   9     1775.56     1732.92    294.52 o 
   4  16   9      222.93      410.02    245.40 o 
   5  16   9      871.06     1139.07    485.21 o 
  -7  17   9      196.94       16.32    494.01 o 
  -6  17   9        3.78     -309.16    309.16 o 
  -5  17   9       47.65     -115.11    339.26 o 
  -4  17   9       72.79     -298.69    298.69 o 
  -3  17   9      171.87      267.92    159.50 o 
  -2  17   9        0.96      -61.95    239.91 o 
  -1  17   9     1127.95     1307.42    247.79 o 
   0  17   9      425.30      507.44    224.68 o 
   1  17   9     1194.69      945.51    289.81 o 
   2  17   9       13.67      157.47    240.71 o 
   3  17   9       41.68      136.17    240.32 o 
   4  17   9      153.51     -823.79    823.79 o 
  -4  18   9     1981.21     1243.52    393.68 o 
  -3  18   9      839.72      476.55    316.04 o 
  -2  18   9     1109.05     1313.45    325.23 o 
  -1  18   9      323.25      582.33    298.92 o 
   0  18   9      225.42      -57.75    196.39 o 
   1  18   9       55.75      338.23    282.96 o 
 -14   0  10     6083.08     7033.71    798.43 o 
 -12   0  10     1979.25     1926.35    294.38 o 
 -10   0  10      146.59      196.88    236.94 o 
  -8   0  10    20003.80    25261.27    683.57 o 
  -6   0  10    61457.36    66726.80   1462.15 o 
  -4   0  10      278.14      319.40    126.81 o 
  -2   0  10    84631.57    97220.34   1956.24 o 
   0   0  10    43572.57    44759.84    990.28 o 
   2   0  10    38086.08    43971.55   1051.87 o 
   4   0  10     3428.58     2817.82    251.17 o 
   6   0  10      848.33     1061.94    232.65 o 
   8   0  10      615.39      513.38    220.86 o 
  10   0  10       60.64      807.68    344.03 o 
 -15   1  10      407.12      160.02    431.40 o 
 -14   1  10       42.29     -129.55    293.58 o 
 -13   1  10      537.26      833.75    185.38 o 
 -12   1  10      431.86      829.02    192.36 o 
 -11   1  10       67.91      180.48    170.70 o 
 -10   1  10     2291.86     2641.03    194.67 o 
  -9   1  10     3774.80     3509.33    189.33 o 
  -8   1  10      306.07      358.49    177.17 o 
  -7   1  10    10730.57    11401.63    276.05 o 
  -6   1  10     5516.22     6372.07    275.34 o 
  -5   1  10     3435.46     3412.44    146.63 o 
  -4   1  10    24514.37    27026.29    502.02 o 
  -3   1  10    35078.04    37127.93    615.27 o 
  -2   1  10     4924.42     4999.70    164.41 o 
  -1   1  10     3659.69     4196.33    164.38 o 
   0   1  10      500.10      582.35     97.44 o 
   1   1  10    49989.66    54090.00    846.56 o 
   2   1  10       65.22      538.36    115.89 o 
   3   1  10    35972.70    38591.85    744.92 o 
   4   1  10      639.98      874.18    186.04 o 
   5   1  10     2808.01     2720.40    191.45 o 
   6   1  10      372.34      431.24    136.17 o 
   7   1  10     1847.12     1916.39    149.10 o 
   8   1  10      209.24      408.44    180.14 o 
   9   1  10     1878.10     1893.28    152.76 o 
  10   1  10      378.18      204.29    306.38 o 
  11   1  10      239.99      100.62    253.59 o 
 -15   2  10      327.41     -320.99    320.99 o 
 -14   2  10      527.55      589.53    250.34 o 
 -13   2  10      315.29     -185.14    203.59 o 
 -12   2  10       92.99      -63.13    123.02 o 
 -11   2  10      526.78      455.78    159.99 o 
 -10   2  10       15.04      -72.54    121.12 o 
  -9   2  10      426.83      371.88    127.18 o 
  -8   2  10     1138.60     1164.63    132.30 o 
  -7   2  10     2273.87     2397.28    149.17 o 
  -6   2  10     7477.88     7775.37    217.64 o 
  -5   2  10      817.91      683.02    113.33 o 
  -4   2  10     2391.44     2649.00    131.62 o 
  -3   2  10    15614.58    17378.98    360.85 o 
  -2   2  10     3082.60     3239.71    153.71 o 
  -1   2  10    19749.07    19715.11    411.45 o 
   0   2  10    12169.71    12847.66    294.02 o 
   1   2  10     3374.48     3059.70    158.00 o 
   2   2  10      187.27      222.51    100.13 o 
   3   2  10     4267.50     4178.90    174.44 o 
   4   2  10      153.68      258.47    127.82 o 
   5   2  10     4072.43     3985.23    197.18 o 
   6   2  10      682.23      534.67    149.92 o 
   7   2  10      116.22      124.15    134.47 o 
   8   2  10     1221.67     1282.75    149.53 o 
   9   2  10     2318.96     2352.54    233.71 o 
  10   2  10        9.08       91.49    219.10 o 
  11   2  10     4312.30     4268.31    386.98 o 
 -15   3  10     1524.64      804.56    477.20 o 
 -14   3  10      235.64       81.62    240.89 o 
 -13   3  10      412.73      381.62    198.96 o 
 -12   3  10      291.51      463.52    194.36 o 
 -11   3  10      488.47      428.85    165.10 o 
 -10   3  10      366.30      228.86    134.70 o 
  -9   3  10      389.38      481.70    122.64 o 
  -8   3  10      100.93      102.62    174.47 o 
  -7   3  10      191.94      100.37    113.32 o 
  -6   3  10     6642.84     6903.23    192.44 o 
  -5   3  10     1005.00      987.92    115.28 o 
  -4   3  10    35433.87    35435.87    632.17 o 
  -3   3  10    19549.10    22711.19    449.18 o 
  -2   3  10    13873.10    12950.21    295.18 o 
  -1   3  10     5417.54     5554.79    173.58 o 
   0   3  10     1024.68      842.99    126.22 o 
   1   3  10       99.50      188.01     98.87 o 
   2   3  10     1934.56     1654.27    124.31 o 
   3   3  10     1411.23     1337.87    124.02 o 
   4   3  10       34.21      160.50    153.34 o 
   5   3  10     6452.90     6516.20    230.39 o 
   6   3  10     1141.90     1328.77    129.72 o 
   7   3  10     1056.08      839.74    160.18 o 
   8   3  10      636.39      461.39    146.49 o 
   9   3  10        0.45      240.65    157.01 o 
  10   3  10      416.96      613.47    226.33 o 
  11   3  10       53.22      270.12    313.43 o 
 -14   4  10     1040.78      102.26    568.20 o 
 -13   4  10      238.89      462.30    208.17 o 
 -12   4  10      102.22      -99.69    214.07 o 
 -11   4  10      824.15     1007.09    175.34 o 
 -10   4  10      127.50      341.57    156.76 o 
  -9   4  10     1075.51      944.26    170.36 o 
  -8   4  10      590.41      351.81    126.83 o 
  -7   4  10       36.33     -116.51    116.51 o 
  -6   4  10     5856.95     5505.22    182.67 o 
  -5   4  10       44.13     -103.30    103.30 o 
  -4   4  10      260.46      581.35    123.10 o 
  -3   4  10        3.37       66.62    100.98 o 
  -2   4  10    11752.68    11500.50    373.33 o 
  -1   4  10     1323.87     1143.86    119.77 o 
   0   4  10    14912.80    13842.78    304.87 o 
   1   4  10      944.75      977.23    131.23 o 
   2   4  10     4076.10     4039.46    159.61 o 
   3   4  10     3983.92     3882.36    148.84 o 
   4   4  10      304.17       87.81    143.89 o 
   5   4  10     2802.89     2764.57    161.39 o 
   6   4  10     2914.51     2850.81    135.12 o 
   7   4  10      264.91      334.02     93.63 o 
   8   4  10      264.05      430.56    134.43 o 
   9   4  10      420.69       15.15    123.28 o 
  10   4  10      162.73      163.18    137.83 o 
  11   4  10      797.24     1014.82    268.74 o 
 -14   5  10      429.95      450.29    345.41 o 
 -13   5  10      116.64      145.02    225.86 o 
 -12   5  10      136.23      -12.24    187.99 o 
 -11   5  10      159.59      362.90    185.18 o 
 -10   5  10       12.19     -128.28    128.28 o 
  -9   5  10     1531.90     1431.76    146.91 o 
  -8   5  10      390.80      268.94    119.25 o 
  -7   5  10      567.47      393.19    122.20 o 
  -6   5  10      395.95      222.70    111.65 o 
  -5   5  10      809.66      575.71    110.82 o 
  -4   5  10      102.89       20.45     80.10 o 
  -3   5  10     5411.56     4393.14    156.79 o 
  -2   5  10      126.78      149.10    115.53 o 
  -1   5  10     1077.14      795.77    100.09 o 
   0   5  10        8.32       17.69    104.21 o 
   1   5  10     3204.08     2459.44    142.58 o 
   2   5  10       28.70      186.74    102.14 o 
   3   5  10     7214.10     5963.55    241.47 o 
   4   5  10      843.96      906.96    122.32 o 
   5   5  10      256.69      328.56    122.15 o 
   6   5  10     1395.03     1251.50    105.65 o 
   7   5  10      326.31      100.72    111.77 o 
   8   5  10       36.31       41.45    138.35 o 
   9   5  10      131.34      414.25    179.25 o 
  10   5  10      127.51       51.95    199.25 o 
  11   5  10       16.00     -301.02    307.34 o 
 -14   6  10        3.74     -115.64    312.55 o 
 -13   6  10       43.16      389.67    303.69 o 
 -12   6  10       71.09      192.45    195.76 o 
 -11   6  10       52.89      172.37    189.29 o 
 -10   6  10        5.48     -165.94    165.94 o 
  -9   6  10      951.01     1085.58    144.32 o 
  -8   6  10      289.96      461.44    126.06 o 
  -7   6  10      775.31      821.94    127.70 o 
  -6   6  10      189.77      117.47    108.34 o 
  -5   6  10      256.78      345.77    154.67 o 
  -4   6  10       26.06       96.12     97.36 o 
  -3   6  10       47.70      303.50     99.99 o 
  -2   6  10     1368.35     1068.89    114.41 o 
  -1   6  10      368.63      294.40    115.00 o 
   0   6  10      300.62       83.02    120.05 o 
   1   6  10      653.68      551.53    131.19 o 
   2   6  10        4.13       19.98    114.79 o 
   3   6  10      148.75       99.98    102.83 o 
   4   6  10      441.58      360.15    129.67 o 
   5   6  10      195.27      384.45    102.68 o 
   6   6  10       20.47     -100.79    100.79 o 
   7   6  10      260.39      270.66    107.90 o 
   8   6  10       15.57      288.74    122.87 o 
   9   6  10        8.58      -77.85    179.19 o 
  10   6  10       12.18     -250.24    250.24 o 
  11   6  10        4.99     -157.77    368.46 o 
 -14   7  10      454.19      756.29    344.03 o 
 -13   7  10      235.61      664.76    311.92 o 
 -12   7  10       74.03      343.37    246.04 o 
 -11   7  10      383.80      248.53    193.02 o 
 -10   7  10       33.45      156.75    156.72 o 
  -9   7  10       56.47      159.13    128.47 o 
  -8   7  10        0.48      141.48    116.90 o 
  -7   7  10      479.36      274.84    128.81 o 
  -6   7  10        1.35      -41.37     84.35 o 
  -5   7  10       79.43      169.07    106.15 o 
  -4   7  10       61.35       34.74    104.52 o 
  -3   7  10      179.88      214.91    126.86 o 
  -2   7  10       22.73       98.64    119.49 o 
  -1   7  10      640.55      592.54    108.14 o 
   0   7  10       27.19       -6.77     93.86 o 
   1   7  10       10.46      140.86    103.56 o 
   2   7  10        1.22      -44.56    109.25 o 
   3   7  10      291.87      214.83    141.57 o 
   4   7  10      130.31       99.21    105.76 o 
   5   7  10      138.30      178.99    179.34 o 
   6   7  10       13.30      -41.44     76.85 o 
   7   7  10       14.63       40.88    107.78 o 
   8   7  10      211.03      141.90    141.35 o 
   9   7  10       76.33     -212.06    226.56 o 
  10   7  10       84.23       39.93    279.68 o 
 -13   8  10       56.58        1.13    292.78 o 
 -12   8  10       66.55       79.78    284.39 o 
 -11   8  10        2.18       -6.35    221.82 o 
 -10   8  10       15.54     -104.30    154.60 o 
  -9   8  10      412.24      387.63    221.32 o 
  -8   8  10      104.35       88.74    106.24 o 
  -7   8  10       10.55      163.59    108.83 o 
  -6   8  10      232.21      375.14    106.73 o 
  -5   8  10       11.80      -24.31     96.05 o 
  -4   8  10       24.43      -94.07     94.07 o 
  -3   8  10     1043.55     1015.32    158.37 o 
  -2   8  10      391.46      192.87     98.97 o 
  -1   8  10     2405.07     1980.38    121.03 o 
   0   8  10       97.02      190.60    168.89 o 
   1   8  10      322.96       89.78    109.88 o 
   2   8  10      229.55      217.64    112.02 o 
   3   8  10      167.81      176.90    116.35 o 
   4   8  10      200.09      225.33    102.61 o 
   5   8  10        2.75      -99.83     99.83 o 
   6   8  10       19.71      122.31    177.42 o 
   7   8  10      167.32      266.47    113.39 o 
   8   8  10      280.45      376.90    208.27 o 
   9   8  10        8.60      140.09    121.39 o 
  10   8  10      402.06      552.80    332.24 o 
 -13   9  10        7.31      266.82    307.18 o 
 -12   9  10      229.34      260.83    263.74 o 
 -11   9  10      120.47       42.75    269.53 o 
 -10   9  10      958.69      703.51    368.02 o 
  -9   9  10      734.99      729.42    136.55 o 
  -8   9  10      571.83      766.95    141.86 o 
  -7   9  10      212.25      167.05    109.93 o 
  -6   9  10     1369.56     1189.39    142.82 o 
  -5   9  10     1769.18     1649.24    117.96 o 
  -4   9  10     6437.62     6036.05    200.27 o 
  -3   9  10     7214.87     6903.43    245.51 o 
  -2   9  10     3537.13     3059.30    142.48 o 
  -1   9  10     1415.99     1175.14    128.59 o 
   0   9  10        4.10       87.22     83.17 o 
   1   9  10     1349.51      898.27    139.32 o 
   2   9  10       23.35       -7.41    125.95 o 
   3   9  10     2003.06     1528.34    125.46 o 
   4   9  10      121.68      199.78    119.25 o 
   5   9  10      427.11       29.21    110.63 o 
   6   9  10      452.29      352.28    119.64 o 
   7   9  10       25.46      170.82    114.54 o 
   8   9  10        2.90       10.63    217.92 o 
   9   9  10       71.38       56.39    335.09 o 
  10   9  10      677.99     1255.93    471.15 o 
 -12  10  10        3.48     -138.19    285.78 o 
 -11  10  10     6134.38     6472.04    420.73 o 
 -10  10  10      436.32      662.28    233.33 o 
  -9  10  10     5401.05     4961.90    283.90 o 
  -8  10  10      246.69      254.22    136.60 o 
  -7  10  10        5.54      -38.00    123.04 o 
  -6  10  10     8229.86     7338.27    360.65 o 
  -5  10  10      463.83      362.66    107.47 o 
  -4  10  10      808.51      647.83    133.39 o 
  -3  10  10        7.50      108.79    113.03 o 
  -2  10  10     3493.36     3206.55    151.44 o 
  -1  10  10       11.81      149.04    109.25 o 
   0  10  10     5777.18     5434.35    172.79 o 
   1  10  10      511.75      365.86    165.47 o 
   2  10  10     3049.04     2878.12    149.54 o 
   3  10  10     3955.88     3448.76    153.29 o 
   4  10  10       36.93       14.89    123.19 o 
   5  10  10     2955.64     2999.32    156.52 o 
   6  10  10      854.98      754.11    140.57 o 
   7  10  10      629.28      939.16    255.41 o 
   8  10  10        5.40      214.35    258.51 o 
   9  10  10      303.39      472.24    491.57 o 
 -12  11  10      465.38      363.71    294.81 o 
 -11  11  10      324.50      505.83    262.61 o 
 -10  11  10       84.11      311.41    178.96 o 
  -9  11  10     2261.52     1691.84    238.10 o 
  -8  11  10     2525.08     2227.46    175.83 o 
  -7  11  10     6633.14     6996.90    334.16 o 
  -6  11  10     2901.52     2891.93    151.63 o 
  -5  11  10      672.43      552.65    121.49 o 
  -4  11  10       84.56      201.90    118.74 o 
  -3  11  10     7410.03     7783.27    225.18 o 
  -2  11  10     5132.45     5021.98    187.40 o 
  -1  11  10       89.95      314.14    109.79 o 
   0  11  10     4601.65     4582.35    197.56 o 
   1  11  10     3788.96     3824.74    158.22 o 
   2  11  10      180.85      152.70     91.29 o 
   3  11  10     1501.36     1718.93    142.70 o 
   4  11  10      447.14      275.90    138.83 o 
   5  11  10      209.76      381.24    160.86 o 
   6  11  10     2935.24     3010.64    241.30 o 
   7  11  10     2128.27     2631.71    629.57 o 
   8  11  10      824.95      721.13    276.88 o 
   9  11  10      453.93      808.15    947.62 o 
 -11  12  10     4827.04     4535.41    392.97 o 
 -10  12  10     2137.26     2555.12    307.31 o 
  -9  12  10     3459.44     3706.84    294.47 o 
  -8  12  10      320.78      592.80    142.71 o 
  -7  12  10      284.32      511.16    136.58 o 
  -6  12  10      475.44      476.15    134.65 o 
  -5  12  10     1618.78     1466.13    139.73 o 
  -4  12  10     1271.72     1243.80    125.47 o 
  -3  12  10     2579.52     2674.51    186.17 o 
  -2  12  10      633.92      620.83    116.19 o 
  -1  12  10     2907.71     2786.66    133.97 o 
   0  12  10      191.08      230.23    100.83 o 
   1  12  10      884.29      866.50    122.30 o 
   2  12  10     1396.69     1679.73    137.72 o 
   3  12  10     2151.06     2129.99    155.47 o 
   4  12  10      856.98     1246.76    164.54 o 
   5  12  10      500.35      383.29    163.60 o 
   6  12  10      961.95      655.73    269.78 o 
   7  12  10      429.41     -335.49    335.49 o 
   8  12  10     3512.36     3944.26    449.89 o 
 -11  13  10       14.32      683.02    763.83 o 
 -10  13  10      364.13      364.83    223.78 o 
  -9  13  10     4994.39     6065.13    380.48 o 
  -8  13  10       21.27      345.61    221.57 o 
  -7  13  10     7742.97     9111.66    404.94 o 
  -6  13  10      332.71      266.71    143.44 o 
  -5  13  10     1068.32     1094.99    242.96 o 
  -4  13  10     3250.72     3210.05    167.69 o 
  -3  13  10     7014.62     6853.87    254.65 o 
  -2  13  10      281.88      348.79    114.46 o 
  -1  13  10      207.91      416.74    110.72 o 
   0  13  10     3092.62     3241.74    145.10 o 
   1  13  10      472.15      416.79    122.89 o 
   2  13  10      234.42      274.86    150.88 o 
   3  13  10      222.08      -41.73    174.59 o 
   4  13  10        8.52        2.23    179.24 o 
   5  13  10     3275.12     3248.08    271.17 o 
   6  13  10      156.39      286.59    308.05 o 
   7  13  10     3695.55     3966.97    441.45 o 
 -10  14  10       21.92       35.19    389.43 o 
  -9  14  10     1101.94     1366.27    345.49 o 
  -8  14  10        9.65      -40.00    199.38 o 
  -7  14  10      154.40      777.85    207.59 o 
  -6  14  10     3643.31     3327.69    246.99 o 
  -5  14  10      724.24      885.89    148.76 o 
  -4  14  10       27.83      232.56    133.56 o 
  -3  14  10      488.55      477.16    123.51 o 
  -2  14  10      977.07      881.26    125.96 o 
  -1  14  10       65.71      168.50    163.30 o 
   0  14  10     2188.54     2390.32    150.44 o 
   1  14  10      260.48      455.67    138.08 o 
   2  14  10     2574.36     2475.14    219.20 o 
   3  14  10     2306.51     2616.78    203.46 o 
   4  14  10       69.05      -60.61    197.01 o 
   5  14  10     1371.92     2264.22    579.60 o 
   6  14  10     2893.97     2882.79    477.36 o 
  -9  15  10       22.36      -15.56    453.76 o 
  -8  15  10     2694.92     2757.22    369.03 o 
  -7  15  10      219.09      246.83    263.45 o 
  -6  15  10     2538.99     2509.79    222.93 o 
  -5  15  10       14.43     -159.05    159.05 o 
  -4  15  10        2.25      101.83    150.12 o 
  -3  15  10     2557.61     2410.93    168.95 o 
  -2  15  10     1782.62     1915.22    205.76 o 
  -1  15  10      986.14      947.62    157.41 o 
   0  15  10      854.97      541.94    161.17 o 
   1  15  10        8.99      -13.13    162.85 o 
   2  15  10        4.14      177.09    190.79 o 
   3  15  10      741.13      785.75    222.19 o 
   4  15  10      647.19      413.29    284.22 o 
   5  15  10      151.51      126.95    272.89 o 
  -7  16  10      243.89     -321.11    321.76 o 
  -6  16  10      178.48      346.48    314.19 o 
  -5  16  10        7.80       68.50    205.89 o 
  -4  16  10      451.30      277.34    191.33 o 
  -3  16  10      714.14      725.86    292.51 o 
  -2  16  10      201.58      117.38    167.62 o 
  -1  16  10      348.77      132.47    271.84 o 
   0  16  10      138.45       -1.28    286.76 o 
   1  16  10      564.22      531.47    196.56 o 
   2  16  10     1095.51     1022.66    282.02 o 
   3  16  10     1161.00     1066.36    264.65 o 
   4  16  10     1042.03      479.96    520.39 o 
  -6  17  10      138.98     -132.30    372.90 o 
  -5  17  10      479.29      292.14    402.99 o 
  -4  17  10       45.59     -298.60    298.60 o 
  -3  17  10       72.55      -95.83    262.85 o 
  -2  17  10       57.38      141.89    195.43 o 
  -1  17  10      216.29      414.18    235.16 o 
   0  17  10      247.65       72.25    225.64 o 
   1  17  10        6.30       96.41    248.06 o 
   2  17  10      329.52       70.12    249.96 o 
 -13   0  11      173.27      952.74    391.43 o 
 -11   0  11       34.29      125.70    511.98 o 
  -9   0  11       27.60      155.86    221.64 o 
  -7   0  11      114.00       68.98    165.74 o 
  -5   0  11        6.19      180.13    173.84 o 
  -3   0  11       15.62       80.17    157.01 o 
  -1   0  11       11.76      -85.51    163.03 o 
   1   0  11       43.84       88.35    159.60 o 
   3   0  11      559.45      248.84    255.68 o 
   5   0  11      178.58      225.69    224.06 o 
   7   0  11      243.95      257.64    310.20 o 
   9   0  11      454.21      578.24    320.24 o 
  11   0  11       71.09     -363.02    434.91 o 
 -14   1  11      613.28      198.01    349.90 o 
 -13   1  11      849.48      785.99    278.81 o 
 -12   1  11       32.22      466.02    244.52 o 
 -11   1  11      489.38      399.10    211.15 o 
 -10   1  11       27.06      168.72    147.99 o 
  -9   1  11      173.78      101.13    146.83 o 
  -8   1  11     1026.99     1058.83    202.18 o 
  -7   1  11     2189.59     1948.91    163.11 o 
  -6   1  11     1011.46     1013.93    120.47 o 
  -5   1  11        5.25      -58.30    116.84 o 
  -4   1  11       66.44      100.14    101.97 o 
  -3   1  11     1568.95     1501.35    128.42 o 
  -2   1  11       94.12      177.89    108.43 o 
  -1   1  11      274.05      304.06    105.12 o 
   0   1  11      572.30      409.39    128.60 o 
   1   1  11     1532.85     1374.66    130.60 o 
   2   1  11       32.57      -30.91    125.03 o 
   3   1  11     5148.30     4130.00    196.47 o 
   4   1  11       32.77      219.63    143.72 o 
   5   1  11     1174.10      809.01    157.16 o 
   6   1  11      195.03      360.85    171.63 o 
   7   1  11        0.12       62.69    143.76 o 
   8   1  11      252.08      458.71    137.24 o 
   9   1  11        2.04        1.39    225.44 o 
  10   1  11       41.54     -214.01    271.95 o 
  11   1  11        1.05        3.57    506.56 o 
 -14   2  11      857.68      575.56    363.87 o 
 -13   2  11     1967.75     1435.08    313.55 o 
 -12   2  11       24.54      181.95    237.47 o 
 -11   2  11      702.84      373.49    226.58 o 
 -10   2  11      149.56      318.50    176.56 o 
  -9   2  11     2500.82     2048.07    177.43 o 
  -8   2  11       52.56      231.24    156.56 o 
  -7   2  11     2845.83     2425.05    162.47 o 
  -6   2  11     1185.91     1021.52    143.98 o 
  -5   2  11      515.79      605.25    121.76 o 
  -4   2  11     1979.57     1805.63    118.40 o 
  -3   2  11     1066.26     1351.90    149.81 o 
  -2   2  11       91.00      162.31    105.26 o 
  -1   2  11     4624.56     3813.06    167.01 o 
   0   2  11     3669.77     3338.72    170.70 o 
   1   2  11     6919.06     5175.04    173.88 o 
   2   2  11     1755.46     1766.40    159.68 o 
   3   2  11     1182.95      945.24    164.04 o 
   4   2  11      418.73      656.09    189.32 o 
   5   2  11     2298.31     1820.27    171.69 o 
   6   2  11       11.17      178.42    144.24 o 
   7   2  11      691.27      688.53    188.70 o 
   8   2  11        9.40      -28.24     99.67 o 
   9   2  11      511.80      447.89    182.52 o 
  10   2  11       38.19      218.33    274.21 o 
  11   2  11       94.03      -40.73    503.24 o 
 -14   3  11      577.86      299.75    303.73 o 
 -13   3  11      987.03      959.13    254.74 o 
 -12   3  11     1410.62     1329.51    299.24 o 
 -11   3  11      442.21      364.90    177.73 o 
 -10   3  11     1174.29     1280.69    169.79 o 
  -9   3  11     2681.51     2484.22    161.95 o 
  -8   3  11       30.32      408.55    131.61 o 
  -7   3  11     1776.02     1861.76    155.63 o 
  -6   3  11       33.50      106.67    103.83 o 
  -5   3  11     1082.58     1160.81    119.61 o 
  -4   3  11     3663.50     3093.25    172.32 o 
  -3   3  11     2523.13     1897.47    142.42 o 
  -2   3  11     6861.23     5695.90    198.36 o 
  -1   3  11      209.94       81.36    132.60 o 
   0   3  11      925.52     1044.64    176.62 o 
   1   3  11     1486.10     1246.56    126.30 o 
   2   3  11     1062.19      940.34    113.30 o 
   3   3  11      241.29      284.01    123.74 o 
   4   3  11     2165.15     1932.51    147.41 o 
   5   3  11       21.72      152.76    148.56 o 
   6   3  11       59.94     -139.58    139.58 o 
   7   3  11      177.47       64.40    123.80 o 
   8   3  11      383.61      518.30    169.73 o 
   9   3  11        5.57      223.24    236.39 o 
  10   3  11     1360.19      913.74    378.50 o 
  11   3  11        2.80     1633.24    839.43 o 
 -14   4  11     2201.03     2097.49    530.11 o 
 -13   4  11      395.21      506.16    231.40 o 
 -12   4  11     1491.07     1400.93    235.11 o 
 -11   4  11      386.37      430.27    174.99 o 
 -10   4  11      128.96      366.34    148.64 o 
  -9   4  11     7053.28     7099.87    237.87 o 
  -8   4  11     1820.86     1677.10    156.30 o 
  -7   4  11     2301.99     2453.60    151.41 o 
  -6   4  11     8841.51     8625.53    219.42 o 
  -5   4  11      290.66      310.04    114.94 o 
  -4   4  11     2172.44     2387.27    142.25 o 
  -3   4  11       92.35       21.08    154.00 o 
  -2   4  11    19765.91    21241.08    482.94 o 
  -1   4  11     4791.34     4796.71    204.15 o 
   0   4  11    15833.41    15806.62    350.97 o 
   1   4  11    10322.71    10122.14    261.74 o 
   2   4  11       52.50       82.27    113.69 o 
   3   4  11       19.08      225.09    114.23 o 
   4   4  11     5909.20     5857.89    203.51 o 
   5   4  11     1519.80     1293.96    139.78 o 
   6   4  11     1595.47     1450.03    134.92 o 
   7   4  11     1588.73     1967.47    133.11 o 
   8   4  11      166.70      -60.70    159.73 o 
   9   4  11     1040.44     1135.63    194.58 o 
  10   4  11       19.94      122.94    292.11 o 
 -14   5  11       12.43     -416.96    636.29 o 
 -13   5  11     1376.40     1598.97    296.33 o 
 -12   5  11      282.60      342.26    217.84 o 
 -11   5  11     3527.24     4609.30    351.74 o 
 -10   5  11      971.45      738.95    205.03 o 
  -9   5  11        9.57      -58.12    147.20 o 
  -8   5  11     1649.37     1692.01    162.16 o 
  -7   5  11     4538.22     4596.07    166.40 o 
  -6   5  11       23.19       77.90    137.12 o 
  -5   5  11     1347.53     1322.64    131.30 o 
  -4   5  11      289.90      513.29    123.17 o 
  -3   5  11    20119.52    22359.74    449.33 o 
  -2   5  11    10888.56    11754.54    305.03 o 
  -1   5  11      703.89     1021.93    128.49 o 
   0   5  11     1427.67     1651.69    136.55 o 
   1   5  11    37678.92    41385.69    743.18 o 
   2   5  11      183.35      312.27    106.04 o 
   3   5  11    49012.17    56237.13    913.09 o 
   4   5  11        1.85      116.01     97.37 o 
   5   5  11      898.81     1016.72    132.08 o 
   6   5  11     3150.96     3425.87    203.91 o 
   7   5  11     1684.59     1916.24    135.16 o 
   8   5  11      326.00      544.35    226.56 o 
   9   5  11      229.97      534.06    225.69 o 
  10   5  11      107.63      271.95    315.33 o 
 -14   6  11     2666.40     3322.46    419.56 o 
 -13   6  11     5709.18     5204.60    460.22 o 
 -12   6  11     1538.49      891.09    275.06 o 
 -11   6  11     7086.22     7014.53    332.41 o 
 -10   6  11      469.01      580.71    168.46 o 
  -9   6  11        2.65      303.52    169.19 o 
  -8   6  11     2280.02     2001.23    150.79 o 
  -7   6  11     3951.07     4513.88    176.88 o 
  -6   6  11     8373.24     9274.92    245.49 o 
  -5   6  11     2277.86     2431.81    138.01 o 
  -4   6  11     9159.63     9500.09    250.45 o 
  -3   6  11     1625.93     1811.59    138.06 o 
  -2   6  11     4814.83     5434.80    193.58 o 
  -1   6  11     5886.76     5877.31    241.59 o 
   0   6  11    15585.37    16929.40    399.86 o 
   1   6  11     1454.51     1533.96    137.31 o 
   2   6  11     1271.73     1426.13    138.31 o 
   3   6  11       89.38      241.00    107.82 o 
   4   6  11     2147.99     2394.73    139.81 o 
   5   6  11     2709.92     2504.61    131.14 o 
   6   6  11       54.06      404.60    160.45 o 
   7   6  11     1193.60     1438.71    201.29 o 
   8   6  11      886.52      818.39    230.07 o 
   9   6  11     1553.88     1594.95    293.25 o 
  10   6  11      764.50      792.54    325.17 o 
 -13   7  11     4724.68     5137.34    577.77 o 
 -12   7  11      983.62     1456.72    293.07 o 
 -11   7  11      395.85      410.84    227.49 o 
 -10   7  11     3370.22     3362.01    242.64 o 
  -9   7  11     2278.29     2648.83    203.27 o 
  -8   7  11      919.39     1026.95    125.15 o 
  -7   7  11    14700.84    17319.72    367.42 o 
  -6   7  11      315.37      243.29    103.47 o 
  -5   7  11     2326.08     2445.84    145.96 o 
  -4   7  11     3126.51     2996.97    155.57 o 
  -3   7  11       68.33      213.73    112.22 o 
  -2   7  11     2333.87     2162.14    134.02 o 
  -1   7  11      152.83      352.87    125.51 o 
   0   7  11      378.29      254.85    122.66 o 
   1   7  11     6692.85     7672.99    229.48 o 
   2   7  11     3558.31     3748.78    160.31 o 
   3   7  11     5067.39     5391.47    239.60 o 
   4   7  11     3375.62     4146.05    173.98 o 
   5   7  11       46.40       45.93    135.65 o 
   6   7  11      977.36      706.49    235.70 o 
   7   7  11     1282.52     1718.86    142.57 o 
   8   7  11      138.95      -96.97    212.73 o 
   9   7  11      206.70      280.21    231.49 o 
  10   7  11     2129.07     2208.79    421.48 o 
 -13   8  11     1134.58     1008.73    358.97 o 
 -12   8  11       24.19       10.07    516.63 o 
 -11   8  11      294.91      112.88    242.47 o 
 -10   8  11      469.85      448.14    222.60 o 
  -9   8  11     3692.84     3849.72    214.01 o 
  -8   8  11       26.73      -38.58     98.92 o 
  -7   8  11     3484.02     3332.36    159.28 o 
  -6   8  11      252.13      234.35    130.50 o 
  -5   8  11      344.91      358.95    114.69 o 
  -4   8  11     5745.00     5989.83    272.68 o 
  -3   8  11      126.41      426.72     85.07 o 
  -2   8  11    11899.81    13641.46    303.54 o 
  -1   8  11     3662.82     3951.17    176.44 o 
   0   8  11     4885.95     5444.54    195.14 o 
   1   8  11    12739.24    13930.44    346.85 o 
   2   8  11        1.00       63.54    125.71 o 
   3   8  11      463.45      693.64    131.25 o 
   4   8  11     1228.21     1113.17    128.76 o 
   5   8  11     3946.22     4496.60    177.95 o 
   6   8  11     1331.82     1182.10    138.02 o 
   7   8  11     3193.39     3666.07    263.95 o 
   8   8  11     5152.64     4667.16    381.33 o 
   9   8  11     1361.20     1107.60    401.24 o 
 -13   9  11       50.81       20.08    405.05 o 
 -12   9  11      160.43      103.68    311.81 o 
 -11   9  11       39.88      552.35    330.40 o 
 -10   9  11      496.28      312.83    215.67 o 
  -9   9  11      827.57      979.59    176.71 o 
  -8   9  11     3740.87     4144.49    196.66 o 
  -7   9  11      339.83       78.60    119.29 o 
  -6   9  11     1159.75     1094.32    123.08 o 
  -5   9  11     3349.20     3105.80    153.57 o 
  -4   9  11     5626.28     5703.90    192.57 o 
  -3   9  11     8214.55     8003.73    216.37 o 
  -2   9  11     8825.32     8945.60    262.94 o 
  -1   9  11      120.45      145.59    118.98 o 
   0   9  11     1398.86     1467.52    134.82 o 
   1   9  11     7298.71     7672.29    220.73 o 
   2   9  11      178.90      -78.81    156.66 o 
   3   9  11     6564.21     6626.94    278.16 o 
   4   9  11      519.24      397.36    128.38 o 
   5   9  11       95.54       51.30    134.79 o 
   6   9  11      567.44      706.66    159.18 o 
   7   9  11     1105.59      735.60    243.92 o 
   8   9  11     2420.81     2764.45    321.14 o 
   9   9  11      103.34      132.78    373.03 o 
 -12  10  11      159.22       -4.26    350.85 o 
 -11  10  11     3452.90     2671.83    326.75 o 
 -10  10  11      113.20      373.81    224.56 o 
  -9  10  11     2100.54     1964.85    188.12 o 
  -8  10  11      168.30      159.05    139.62 o 
  -7  10  11       44.85       34.95    120.08 o 
  -6  10  11     2404.09     2495.08    156.14 o 
  -5  10  11      680.98      603.04    129.55 o 
  -4  10  11     1485.64     1443.55    131.95 o 
  -3  10  11      205.26      283.41     90.30 o 
  -2  10  11     4276.52     3943.32    162.28 o 
  -1  10  11       15.30       54.36    108.09 o 
   0  10  11     2216.40     2214.50    185.00 o 
   1  10  11       20.43       77.66    127.63 o 
   2  10  11      517.47      371.84    133.27 o 
   3  10  11      317.56      280.52    137.85 o 
   4  10  11      434.46       78.79    130.43 o 
   5  10  11      529.96      663.94    147.31 o 
   6  10  11      885.11      850.63    193.59 o 
   7  10  11       39.71      255.01    358.97 o 
   8  10  11      412.09      818.69    276.06 o 
 -11  11  11      410.96     -333.91    530.99 o 
 -10  11  11      984.49      505.55    222.84 o 
  -9  11  11      686.12      582.72    199.80 o 
  -8  11  11     1848.21     1102.50    166.09 o 
  -7  11  11     1855.06     1768.15    177.62 o 
  -6  11  11     1577.97     1263.69    132.25 o 
  -5  11  11      650.01      493.72    117.31 o 
  -4  11  11      281.04       84.23    111.88 o 
  -3  11  11      337.16      198.29    122.21 o 
  -2  11  11     3498.75     2704.99    150.04 o 
  -1  11  11      110.79       23.43    112.26 o 
   0  11  11     1529.32     1133.77    134.20 o 
   1  11  11      300.70      391.20    130.27 o 
   2  11  11      291.41      150.71    131.10 o 
   3  11  11      395.53      511.42    166.77 o 
   4  11  11     1429.12     1076.44    161.82 o 
   5  11  11      108.75     -161.18    161.18 o 
   6  11  11     2092.01     2163.06    395.41 o 
   7  11  11     1177.50      888.30    397.10 o 
   8  11  11       15.17     -117.26    289.19 o 
 -11  12  11      127.08       98.71    313.31 o 
 -10  12  11      213.34      211.87    571.00 o 
  -9  12  11       94.75       60.69    449.28 o 
  -8  12  11      174.77      432.42    250.03 o 
  -7  12  11      181.35      176.69    131.35 o 
  -6  12  11       12.70     -132.14    132.14 o 
  -5  12  11       58.39       80.53    134.80 o 
  -4  12  11      141.73      200.13    130.06 o 
  -3  12  11      232.72      238.89    121.54 o 
  -2  12  11        1.41      289.73    124.05 o 
  -1  12  11       17.82      -47.31    125.42 o 
   0  12  11      102.53      226.12    108.83 o 
   1  12  11       89.63      108.78    129.40 o 
   2  12  11      342.57      119.09    161.34 o 
   3  12  11       26.90     -141.42    141.42 o 
   4  12  11       89.93      223.39    171.99 o 
   5  12  11      331.45      572.45    246.09 o 
   6  12  11       68.07       38.26    342.04 o 
   7  12  11      136.39      864.60    435.08 o 
 -10  13  11        3.12      230.66    367.25 o 
  -9  13  11       17.04      -91.05    271.68 o 
  -8  13  11        0.32      -55.06    265.16 o 
  -7  13  11        4.38      131.92    111.79 o 
  -6  13  11        0.21     -162.28    162.28 o 
  -5  13  11       20.19      -36.23     96.91 o 
  -4  13  11      364.94       33.85    127.94 o 
  -3  13  11      318.51      233.92    135.11 o 
  -2  13  11       46.68     -129.02    129.02 o 
  -1  13  11      144.45      -22.41    137.94 o 
   0  13  11       23.46       -1.63    128.82 o 
   1  13  11       10.69      150.64    128.54 o 
   2  13  11        5.46       50.98    202.40 o 
   3  13  11      182.95      213.44    219.53 o 
   4  13  11        0.98     -195.13    230.80 o 
   5  13  11      244.32      381.37    298.87 o 
   6  13  11        4.25     -353.36    353.36 o 
  -9  14  11      237.67       76.18    237.14 o 
  -8  14  11       14.24      158.65    245.14 o 
  -7  14  11       19.05      -51.15    209.88 o 
  -6  14  11        2.08      506.41    189.71 o 
  -5  14  11       72.91      116.64    224.00 o 
  -4  14  11      260.60      220.96    162.02 o 
  -3  14  11       17.70      293.19    188.30 o 
  -2  14  11      336.69      412.47    147.88 o 
  -1  14  11      171.09      198.42    131.14 o 
   0  14  11        7.36       50.48    165.63 o 
   1  14  11      279.51      331.84    184.63 o 
   2  14  11       39.75      143.55    178.88 o 
   3  14  11      110.58      269.42    204.12 o 
   4  14  11       19.12      -15.91    381.00 o 
   5  14  11       18.08       -0.96    404.55 o 
  -8  15  11     1302.53     1587.15    442.71 o 
  -7  15  11       48.00      185.59    212.47 o 
  -6  15  11     1280.17      712.69    372.43 o 
  -5  15  11      174.41     -104.05    175.53 o 
  -4  15  11      176.72      189.79    203.71 o 
  -3  15  11      694.44      925.80    174.33 o 
  -2  15  11      887.01      633.28    224.23 o 
  -1  15  11       15.16      237.40    185.76 o 
   0  15  11      564.81      360.33    183.97 o 
   1  15  11       67.08      -75.79    206.85 o 
   2  15  11        0.92      245.62    279.91 o 
   3  15  11        5.38      539.10    346.78 o 
   4  15  11        8.97     -293.87    293.87 o 
  -6  16  11       16.50      284.53    314.93 o 
  -5  16  11      333.15      357.02    207.82 o 
  -4  16  11      515.69      220.71    199.08 o 
  -3  16  11       64.18       -4.87    196.71 o 
  -2  16  11       73.29      -80.12    273.53 o 
  -1  16  11       84.09     -246.78    246.78 o 
   0  16  11      695.15      796.10    225.73 o 
   1  16  11        8.94       45.84    159.65 o 
   2  16  11        1.26      103.59    241.17 o 
   3  16  11       41.73       50.67    271.41 o 
  -4  17  11       26.39     -289.82    323.18 o 
  -3  17  11      201.01      340.70    229.83 o 
  -2  17  11      333.85      202.17    295.90 o 
  -1  17  11      738.54      765.36    302.51 o 
   0  17  11       21.71      119.18    232.07 o 
 -14   0  12     2690.73     2935.73    662.14 o 
 -12   0  12     7032.02     8811.00    805.45 o 
 -10   0  12      414.17      490.65    297.82 o 
  -8   0  12     3895.71     4504.93    293.86 o 
  -6   0  12     3795.51     4659.08    256.95 o 
  -4   0  12      157.01       23.45    244.58 o 
  -2   0  12       63.11       33.96    149.46 o 
   0   0  12     2553.36     2367.09    260.68 o 
   2   0  12     2219.85     2605.79    213.22 o 
   4   0  12     1209.79     1178.27    221.78 o 
   6   0  12     1772.48     2214.94    318.30 o 
   8   0  12     1181.39     1544.91    340.43 o 
  10   0  12      418.48     1015.63    384.80 o 
 -14   1  12       43.93     -436.66    460.00 o 
 -13   1  12     1902.79     1780.44    434.39 o 
 -12   1  12     2510.19     3972.78    770.05 o 
 -11   1  12     9347.13    11196.07    487.15 o 
 -10   1  12    10670.73    11634.70    450.60 o 
  -9   1  12    11168.58    12294.58    338.47 o 
  -8   1  12      685.81      666.74    162.72 o 
  -7   1  12       72.40      241.78    151.24 o 
  -6   1  12     1389.14     1569.62    156.43 o 
  -5   1  12      284.02       77.40     94.21 o 
  -4   1  12      348.73      453.04     97.03 o 
  -3   1  12       59.85      -38.60    117.94 o 
  -2   1  12       22.05       77.77    113.21 o 
  -1   1  12      331.50      483.97    117.65 o 
   0   1  12        3.44      -45.51    126.40 o 
   1   1  12    13608.21    14512.87    368.14 o 
   2   1  12      127.47      274.02    117.18 o 
   3   1  12    34711.93    37700.57    759.94 o 
   4   1  12     5168.06     5314.22    231.24 o 
   5   1  12     2394.57     2774.06    182.39 o 
   6   1  12       15.06      144.03    184.94 o 
   7   1  12       40.67      -91.51    236.09 o 
   8   1  12     3187.13     3322.17    217.26 o 
   9   1  12       52.33       39.40    221.42 o 
  10   1  12     4146.36     4242.55    328.43 o 
 -14   2  12       17.89     -440.16    730.54 o 
 -13   2  12     9614.43     9950.50   1480.09 o 
 -12   2  12      395.91      984.73    500.26 o 
 -11   2  12      107.17      148.05    265.33 o 
 -10   2  12      140.36      205.09    229.96 o 
  -9   2  12    14849.65    16687.41    458.84 o 
  -8   2  12       81.08      321.63    132.79 o 
  -7   2  12    20167.37    21879.56    450.69 o 
  -6   2  12      100.39      190.65    121.07 o 
  -5   2  12     2590.51     2614.63    141.72 o 
  -4   2  12     3750.33     3997.86    193.45 o 
  -3   2  12      140.21      310.10    210.25 o 
  -2   2  12     2678.86     2855.52    151.87 o 
  -1   2  12     7377.31     7148.86    237.84 o 
   0   2  12       13.40       39.20    127.91 o 
   1   2  12    27118.96    28391.92    536.49 o 
   2   2  12      811.20      864.41    109.97 o 
   3   2  12     1529.01     1535.64    153.97 o 
   4   2  12      798.69      675.61    164.10 o 
   5   2  12    13276.05    13859.70    390.06 o 
   6   2  12       24.46       37.25    173.44 o 
   7   2  12     6521.82     7264.78    333.53 o 
   8   2  12      375.77      427.96    198.26 o 
   9   2  12      469.46      188.53    271.74 o 
  10   2  12      566.39      922.94    376.32 o 
 -14   3  12      684.10      259.19    456.72 o 
 -13   3  12      241.34      268.46    350.08 o 
 -12   3  12     3007.39     3392.56    500.76 o 
 -11   3  12       32.05      100.17    251.49 o 
 -10   3  12     4498.36     4528.61    451.35 o 
  -9   3  12       15.51       80.28    160.18 o 
  -8   3  12      797.28      874.26    160.67 o 
  -7   3  12      320.50      624.75    200.39 o 
  -6   3  12     6560.98     6396.59    253.15 o 
  -5   3  12        0.44      148.46    114.19 o 
  -4   3  12      194.20      225.25    121.55 o 
  -3   3  12      644.57      540.66    119.12 o 
  -2   3  12     3482.68     2732.82    262.53 o 
  -1   3  12     1263.49      967.06    120.17 o 
   0   3  12      768.07      703.17    158.76 o 
   1   3  12      202.49      272.01    114.75 o 
   2   3  12     3655.68     3099.63    166.11 o 
   3   3  12     1267.75     1164.48    127.55 o 
   4   3  12     1890.33     1779.46    145.93 o 
   5   3  12       90.76      -61.67    176.27 o 
   6   3  12      114.88      -88.48    189.77 o 
   7   3  12      195.09       61.94    186.16 o 
   8   3  12     6707.66     6349.89    334.64 o 
   9   3  12       16.86      237.17    236.19 o 
  10   3  12     5347.62     5963.98    443.93 o 
 -14   4  12     1475.57     1083.25    342.95 o 
 -13   4  12      581.09      702.63    289.32 o 
 -12   4  12      936.84      623.55    248.22 o 
 -11   4  12       17.03      326.11    216.29 o 
 -10   4  12      110.91      212.58    194.12 o 
  -9   4  12     2362.57     2254.13    170.68 o 
  -8   4  12      499.29      378.93    141.59 o 
  -7   4  12     2596.41     2297.68    149.54 o 
  -6   4  12      308.90      414.84    133.24 o 
  -5   4  12      514.98      542.39    130.54 o 
  -4   4  12      763.31      646.96    130.07 o 
  -3   4  12      266.24       73.91    133.97 o 
  -2   4  12     2342.98     1985.19    251.73 o 
  -1   4  12     2086.73     1813.39    160.11 o 
   0   4  12     1704.90     1473.36    135.69 o 
   1   4  12     3368.73     3211.84    170.96 o 
   2   4  12       57.13      147.75    125.91 o 
   3   4  12       69.29       97.90    133.71 o 
   4   4  12       78.87       27.67    110.63 o 
   5   4  12      649.59      809.40    158.59 o 
   6   4  12      257.17      534.65    165.21 o 
   7   4  12       58.06      -34.76     96.62 o 
   8   4  12     1572.58     1405.28    178.58 o 
   9   4  12      100.57      487.63    257.01 o 
  10   4  12      174.13       71.47    268.14 o 
 -13   5  12      183.41      334.30    447.76 o 
 -12   5  12      733.66      383.80    227.18 o 
 -11   5  12     1024.06      448.36    348.60 o 
 -10   5  12     1494.88     1618.64    215.80 o 
  -9   5  12      897.26      638.55    171.73 o 
  -8   5  12     1693.46     1399.73    157.40 o 
  -7   5  12      197.59      277.49    115.32 o 
  -6   5  12       37.77       -8.19    144.47 o 
  -5   5  12      227.73      657.79    136.82 o 
  -4   5  12       23.72        4.30    124.69 o 
  -3   5  12       16.64      138.98     87.13 o 
  -2   5  12     1723.19     1548.14    154.60 o 
  -1   5  12      287.65      237.62    129.07 o 
   0   5  12       74.40      205.06    124.67 o 
   1   5  12     3526.99     2855.30    184.69 o 
   2   5  12      194.81      171.48    130.68 o 
   3   5  12     2889.15     2317.07    156.67 o 
   4   5  12      185.58      174.38    175.57 o 
   5   5  12        6.01       41.47    172.74 o 
   6   5  12     1247.02     1008.04    127.07 o 
   7   5  12      108.70      -63.39    132.04 o 
   8   5  12      441.76      589.83    229.22 o 
   9   5  12      187.37      375.11    232.92 o 
 -13   6  12        0.64       75.85    335.47 o 
 -12   6  12      613.82      149.00    313.06 o 
 -11   6  12       83.21      191.39    213.78 o 
 -10   6  12      462.07      341.02    209.89 o 
  -9   6  12     1006.65      497.61    156.48 o 
  -8   6  12      116.06       40.39    138.30 o 
  -7   6  12      355.74      407.40    128.20 o 
  -6   6  12        7.84     -146.06    146.06 o 
  -5   6  12      161.15      158.15    109.17 o 
  -4   6  12       20.43      225.86    119.22 o 
  -3   6  12        9.10      262.27    150.20 o 
  -2   6  12       66.90       78.18     96.94 o 
  -1   6  12       13.57        3.76    102.84 o 
   0   6  12       74.95     -138.45    138.45 o 
   1   6  12       12.98      188.37    152.78 o 
   2   6  12      363.84      449.64    142.26 o 
   3   6  12      214.62      219.18    162.89 o 
   4   6  12       16.34      144.58    133.20 o 
   5   6  12       21.59     -136.92    136.92 o 
   6   6  12       26.21      328.38    146.30 o 
   7   6  12      352.58      201.84    149.37 o 
   8   6  12      103.18      -89.38    198.46 o 
   9   6  12      515.38      869.54    265.21 o 
 -13   7  12     1061.69      889.95    378.16 o 
 -12   7  12        1.55      127.46    323.99 o 
 -11   7  12      281.29       94.37    244.70 o 
 -10   7  12      128.07      199.57    245.61 o 
  -9   7  12      362.94      387.69    152.18 o 
  -8   7  12        0.49      248.02    141.14 o 
  -7   7  12      818.80      596.97    118.11 o 
  -6   7  12       83.61       65.96    126.77 o 
  -5   7  12       12.34      147.60    133.90 o 
  -4   7  12       10.80      -49.53    136.78 o 
  -3   7  12      289.90      301.22    132.89 o 
  -2   7  12       44.20        2.47    128.80 o 
  -1   7  12      175.92       43.51    122.72 o 
   0   7  12       87.60       60.11    139.24 o 
   1   7  12       25.10       23.57    124.18 o 
   2   7  12      506.13      643.52    153.29 o 
   3   7  12      446.53      372.07    138.19 o 
   4   7  12      277.21      205.75    199.77 o 
   5   7  12      446.51      465.04    177.95 o 
   6   7  12        1.33     -125.01    125.01 o 
   7   7  12      413.75      425.32    231.96 o 
   8   7  12       13.53      428.95    228.06 o 
   9   7  12       29.21      -54.23    307.59 o 
 -13   8  12     1916.60     1381.37    473.98 o 
 -12   8  12      104.92      -77.85    348.81 o 
 -11   8  12      206.33      494.81    391.77 o 
 -10   8  12      413.41      415.16    176.33 o 
  -9   8  12      880.00      800.78    182.90 o 
  -8   8  12       82.55       91.09    135.58 o 
  -7   8  12     1121.88      810.58    140.19 o 
  -6   8  12      711.00      710.08    131.05 o 
  -5   8  12       81.98      138.15    120.37 o 
  -4   8  12     1757.09     1489.79    176.55 o 
  -3   8  12      330.15      251.58     88.56 o 
  -2   8  12     1888.99     1323.18    139.55 o 
  -1   8  12      470.00      472.26    130.05 o 
   0   8  12        4.53      143.81    166.33 o 
   1   8  12     2913.13     2643.92    166.14 o 
   2   8  12     1012.32     1023.73    154.54 o 
   3   8  12       46.70       72.33    141.81 o 
   4   8  12      597.09      610.49    149.14 o 
   5   8  12      733.14      745.80    141.47 o 
   6   8  12       47.07      475.05    142.41 o 
   7   8  12      731.79      623.79    283.14 o 
   8   8  12       71.27       18.33    392.61 o 
 -12   9  12      187.88      379.85    335.86 o 
 -11   9  12        6.85      303.62    264.90 o 
 -10   9  12      128.98      238.91    226.33 o 
  -9   9  12      964.94     1030.76    189.99 o 
  -8   9  12     1381.33     1141.18    152.46 o 
  -7   9  12      445.77      430.02    141.52 o 
  -6   9  12     3290.94     3048.71    228.21 o 
  -5   9  12      146.17       78.20    113.46 o 
  -4   9  12      166.12      232.92    136.07 o 
  -3   9  12        0.08       -6.82    127.68 o 
  -2   9  12     1988.48     1436.31    135.68 o 
  -1   9  12      727.73      594.88    125.42 o 
   0   9  12     2731.69     2154.26    161.47 o 
   1   9  12     2130.26     1764.24    162.17 o 
   2   9  12       28.33      -51.32    130.41 o 
   3   9  12      337.29       28.00    157.70 o 
   4   9  12     2394.02     2521.46    172.54 o 
   5   9  12      417.06      119.72    156.92 o 
   6   9  12      231.48      301.27    265.36 o 
   7   9  12      470.45      964.57    414.50 o 
   8   9  12      383.53      175.51    283.70 o 
 -12  10  12      284.20      409.73    448.71 o 
 -11  10  12      287.03     -325.13    337.17 o 
 -10  10  12      259.96      448.75    272.57 o 
  -9  10  12      247.81      412.53    238.21 o 
  -8  10  12      736.45     1019.04    184.03 o 
  -7  10  12      224.62      382.24    126.78 o 
  -6  10  12      430.08      182.21    149.40 o 
  -5  10  12     1132.09      808.34    194.42 o 
  -4  10  12     1920.87     1352.22    141.16 o 
  -3  10  12      667.38      372.96    134.76 o 
  -2  10  12      835.80      569.67    130.26 o 
  -1  10  12      241.99      146.35    123.59 o 
   0  10  12       75.36      199.69    139.91 o 
   1  10  12     3595.70     3748.10    220.95 o 
   2  10  12       46.12      242.90    156.22 o 
   3  10  12     4141.33     3944.23    184.91 o 
   4  10  12       49.37      454.24    162.72 o 
   5  10  12      509.76      351.60    202.32 o 
   6  10  12       30.90       30.77    379.13 o 
   7  10  12       17.25     -171.88    286.50 o 
 -11  11  12     1122.99     1173.83    367.01 o 
 -10  11  12     5727.22     5053.84    580.50 o 
  -9  11  12       37.93       65.82    259.19 o 
  -8  11  12     4345.86     3706.20    287.19 o 
  -7  11  12     2679.95     3149.83    306.47 o 
  -6  11  12     2558.73     2317.98    257.65 o 
  -5  11  12      716.21      818.37    134.50 o 
  -4  11  12     2970.53     2633.14    278.07 o 
  -3  11  12      370.39      636.17    147.93 o 
  -2  11  12     3258.92     3045.76    168.63 o 
  -1  11  12      607.71      733.83    130.89 o 
   0  11  12     4732.11     4815.40    241.94 o 
   1  11  12        0.10      118.05    160.80 o 
   2  11  12     2646.55     2544.79    180.66 o 
   3  11  12     2320.70     2218.14    186.54 o 
   4  11  12     2211.45     1982.88    190.99 o 
   5  11  12      213.72      489.63    278.44 o 
   6  11  12     1250.52      809.75    386.05 o 
   7  11  12      302.81      262.44    394.27 o 
 -10  12  12       76.43      194.14    302.51 o 
  -9  12  12     1501.73     2360.52    313.06 o 
  -8  12  12       25.99      230.22    193.30 o 
  -7  12  12      425.03      322.63    188.58 o 
  -6  12  12     1004.01     1041.48    178.48 o 
  -5  12  12       81.25       42.30    166.37 o 
  -4  12  12     8754.74    10907.80    320.40 o 
  -3  12  12     3588.98     3714.75    198.39 o 
  -2  12  12     4774.00     5081.38    222.07 o 
  -1  12  12       36.08       59.70    127.44 o 
   0  12  12      232.99      397.09    150.86 o 
   1  12  12      574.86      297.64    152.63 o 
   2  12  12     1586.85     1833.13    173.95 o 
   3  12  12      337.20      269.77    186.60 o 
   4  12  12       61.11      301.02    243.33 o 
   5  12  12     4454.08     4569.38    383.53 o 
   6  12  12       63.90     -360.83    360.83 o 
  -9  13  12      522.67      551.37    312.66 o 
  -8  13  12        9.50      348.66    255.02 o 
  -7  13  12     4795.91     5498.95    343.17 o 
  -6  13  12      751.65      924.24    219.46 o 
  -5  13  12     3130.42     3284.02    355.11 o 
  -4  13  12      831.52      957.46    170.53 o 
  -3  13  12      724.39      973.68    200.54 o 
  -2  13  12      800.41     1284.77    212.85 o 
  -1  13  12     4708.75     5321.97    254.71 o 
   0  13  12     1120.25     1242.87    158.37 o 
   1  13  12     1808.88     1854.68    227.89 o 
   2  13  12      863.98      771.57    180.88 o 
   3  13  12        8.88       90.14    199.13 o 
   4  13  12     5015.83     4570.99    428.47 o 
   5  13  12      921.36      934.13    447.73 o 
  -8  14  12      495.56      939.41    401.04 o 
  -7  14  12      192.23       32.43    307.04 o 
  -6  14  12     2300.42     2883.09    579.34 o 
  -5  14  12     9965.07    11452.59    472.87 o 
  -4  14  12    11774.29    12107.35    637.93 o 
  -3  14  12     2006.34     2614.72    428.16 o 
  -2  14  12     5214.36     5373.32    331.49 o 
  -1  14  12      143.76      115.85    175.05 o 
   0  14  12        4.73     -191.53    191.53 o 
   1  14  12     1915.02     2519.53    264.06 o 
   2  14  12      366.90      383.81    236.32 o 
   3  14  12      639.22     1028.79    247.97 o 
   4  14  12      115.69      762.62    432.12 o 
  -7  15  12      374.32      507.44    274.51 o 
  -6  15  12     2229.45     2632.86    313.65 o 
  -5  15  12        0.85       70.63    323.46 o 
  -4  15  12      479.80      498.79    239.51 o 
  -3  15  12        4.58       11.05    263.88 o 
  -2  15  12     5808.34     5986.04    339.58 o 
  -1  15  12      190.91      119.00    257.92 o 
   0  15  12     3403.99     3637.67    386.84 o 
   1  15  12        1.73     -104.60    254.60 o 
   2  15  12      268.85      -88.38    264.91 o 
   3  15  12      417.15      652.31    399.61 o 
  -5  16  12      184.82      -31.23    244.28 o 
  -4  16  12      392.56      503.43    230.48 o 
  -3  16  12       12.50      105.34    236.34 o 
  -2  16  12       20.13     -362.67    381.49 o 
  -1  16  12       32.78     -275.74    286.61 o 
   0  16  12      150.56      595.71    315.57 o 
   1  16  12       13.58      138.15    257.56 o 
 -13   0  13        5.56      915.05    574.92 o 
 -11   0  13     1009.32      743.55    461.22 o 
  -9   0  13      841.62      859.36    248.42 o 
  -7   0  13      231.03      154.40    276.38 o 
  -5   0  13       11.87      137.75    168.69 o 
  -3   0  13       16.04     -188.52    188.52 o 
  -1   0  13        5.36       73.17    165.84 o 
   1   0  13       26.47     -105.23    184.32 o 
   3   0  13      416.24      334.51    202.66 o 
   5   0  13       16.39     -146.62    288.52 o 
   7   0  13      234.12     -287.44    287.44 o 
   9   0  13      744.63      875.75    373.45 o 
 -14   1  13        4.38      102.20    513.55 o 
 -13   1  13      594.52      119.52    411.27 o 
 -12   1  13       44.00     -383.28    383.28 o 
 -11   1  13      571.67       55.72    299.98 o 
 -10   1  13      128.80      217.08    243.36 o 
  -9   1  13      285.55       -9.19    199.00 o 
  -8   1  13        1.82     -154.17    154.17 o 
  -7   1  13       13.93      175.16    169.22 o 
  -6   1  13        1.51       42.75    130.11 o 
  -5   1  13      477.29      159.17    126.16 o 
  -4   1  13      142.95      139.49    134.66 o 
  -3   1  13      716.45      605.19    138.16 o 
  -2   1  13      257.00      334.11    132.71 o 
  -1   1  13        2.27       39.43    117.71 o 
   0   1  13      381.55      323.43    102.60 o 
   1   1  13        3.67     -137.67    137.67 o 
   2   1  13       48.36       91.92    128.38 o 
   3   1  13      440.64      197.66    132.80 o 
   4   1  13       64.97      149.63    146.07 o 
   5   1  13      268.02      198.37    190.02 o 
   6   1  13      696.83      826.03    217.53 o 
   7   1  13      487.43      710.08    613.00 o 
   8   1  13      523.82      843.54    213.59 o 
   9   1  13        3.15      502.83    278.01 o 
 -14   2  13        4.43     -212.19    697.35 o 
 -13   2  13     1698.35     1361.63    478.81 o 
 -12   2  13        6.44     -233.64    360.05 o 
 -11   2  13       21.34       75.77    319.88 o 
 -10   2  13      527.87      276.24    252.75 o 
  -9   2  13      914.61      305.19    232.21 o 
  -8   2  13      281.76      -35.88    256.43 o 
  -7   2  13     2983.94     2421.53    156.15 o 
  -6   2  13      285.43      392.61    190.47 o 
  -5   2  13      348.59      292.31    112.74 o 
  -4   2  13      135.33      234.86    123.36 o 
  -3   2  13      425.98      263.97     99.31 o 
  -2   2  13     1237.27      830.22    145.83 o 
  -1   2  13      477.31      448.60    120.15 o 
   0   2  13      862.08      562.60    139.76 o 
   1   2  13      676.44      545.55    155.99 o 
   2   2  13        4.82       30.00    121.36 o 
   3   2  13      858.47      843.94    145.44 o 
   4   2  13       21.27       48.73    158.36 o 
   5   2  13     2812.21     2689.43    335.55 o 
   6   2  13      108.52      258.48    313.65 o 
   7   2  13      547.06      760.00    204.29 o 
   8   2  13      816.52      614.51    339.93 o 
   9   2  13      570.08      256.33    252.24 o 
 -13   3  13      287.29       77.60    379.18 o 
 -12   3  13     3063.38     3428.25    480.55 o 
 -11   3  13      337.73      510.47    325.07 o 
 -10   3  13     5011.75     5214.95    552.30 o 
  -9   3  13      397.84      471.48    289.59 o 
  -8   3  13       90.29      380.29    163.78 o 
  -7   3  13       56.82      -21.59    108.29 o 
  -6   3  13     5582.39     5298.33    242.29 o 
  -5   3  13      347.91      199.48    128.39 o 
  -4   3  13     5074.76     5106.89    210.92 o 
  -3   3  13     3730.67     3146.86    188.42 o 
  -2   3  13        3.04      -14.87    125.18 o 
  -1   3  13      414.35      149.59    161.03 o 
   0   3  13      215.37       54.44    137.67 o 
   1   3  13       88.86       72.27    127.39 o 
   2   3  13     2743.02     1980.76    164.19 o 
   3   3  13      136.63      325.22    126.97 o 
   4   3  13     1206.14     1257.78    170.52 o 
   5   3  13      450.99      426.83    180.03 o 
   6   3  13        1.31       -3.59    170.31 o 
   7   3  13     1309.57     1057.22    251.58 o 
   8   3  13     3329.87     3573.65    441.05 o 
   9   3  13       71.55      293.51    418.44 o 
 -13   4  13     2699.76     2941.64    548.72 o 
 -12   4  13     1851.49     2017.98    385.45 o 
 -11   4  13       55.09      451.27    320.42 o 
 -10   4  13        9.52       -0.50    253.31 o 
  -9   4  13     3658.45     3417.49    292.26 o 
  -8   4  13     2297.84     2470.37    205.78 o 
  -7   4  13     5573.53     5847.40    224.04 o 
  -6   4  13     4068.90     3803.21    210.26 o 
  -5   4  13      286.31      263.14    137.94 o 
  -4   4  13        1.61      102.33    141.55 o 
  -3   4  13     1010.42     1030.52    186.28 o 
  -2   4  13      368.57      593.95    158.83 o 
  -1   4  13     1387.16     1596.42    166.28 o 
   0   4  13      355.80      412.26    160.27 o 
   1   4  13     2401.32     2266.11    160.81 o 
   2   4  13      130.88      231.02    136.82 o 
   3   4  13      392.09      716.06    141.02 o 
   4   4  13        7.33     -109.98    165.72 o 
   5   4  13      139.77       32.93    177.72 o 
   6   4  13      554.07      671.31    236.18 o 
   7   4  13      283.58      287.83    155.96 o 
   8   4  13     1543.10      613.55    283.71 o 
   9   4  13       10.74      125.85    235.57 o 
 -13   5  13      581.58      -21.85    327.21 o 
 -12   5  13     1006.72     1408.79    304.45 o 
 -11   5  13    12672.06    14827.25    589.71 o 
 -10   5  13      830.22      567.70    215.97 o 
  -9   5  13    12671.05    14115.59    786.56 o 
  -8   5  13     1972.20     2175.42    201.53 o 
  -7   5  13      332.87      434.67    135.56 o 
  -6   5  13     1826.83     1975.05    168.12 o 
  -5   5  13    10491.19    12498.47    350.95 o 
  -4   5  13     1007.58     1197.75    144.22 o 
  -3   5  13     2395.31     2498.92    171.81 o 
  -2   5  13     5647.06     5519.76    230.72 o 
  -1   5  13       73.99       27.86     95.75 o 
   0   5  13     3321.11     3633.11    188.58 o 
   1   5  13      484.85      603.16    171.14 o 
   2   5  13        1.93       13.32    157.47 o 
   3   5  13     1021.33      771.58    168.25 o 
   4   5  13     1142.99     1178.34    299.06 o 
   5   5  13     1079.58     1539.63    189.55 o 
   6   5  13     1635.93     1775.57    158.19 o 
   7   5  13      276.99      -39.05    166.39 o 
   8   5  13       19.12      -69.38    250.87 o 
   9   5  13      633.93      663.25    401.24 o 
 -13   6  13      752.66      764.46    326.53 o 
 -12   6  13     2014.33     2761.34    576.65 o 
 -11   6  13        9.12      158.22    245.93 o 
 -10   6  13       24.79     -225.47    225.47 o 
  -9   6  13     8175.74     8914.46    322.85 o 
  -8   6  13     5895.14     6819.38    306.72 o 
  -7   6  13     3929.09     4164.29    192.32 o 
  -6   6  13     4429.94     5069.98    204.51 o 
  -5   6  13      412.09      211.91    143.45 o 
  -4   6  13      922.34      888.99    154.21 o 
  -3   6  13       62.04       85.43    121.38 o 
  -2   6  13    14458.44    16189.53    425.25 o 
  -1   6  13      923.89     1283.48    151.14 o 
   0   6  13     2670.06     2763.37    239.31 o 
   1   6  13     1673.59     1491.53    171.69 o 
   2   6  13     1209.82      833.93    152.16 o 
   3   6  13     9574.54    12195.37    523.49 o 
   4   6  13       47.22       36.44    138.47 o 
   5   6  13     6978.70     8224.69    283.17 o 
   6   6  13     2048.01     2475.57    178.70 o 
   7   6  13     2058.71     2377.68    254.21 o 
   8   6  13     2089.70     2796.45    404.24 o 
 -12   7  13     4742.45     5118.95    453.40 o 
 -11   7  13     3739.07     4852.84    420.40 o 
 -10   7  13     8794.64     9171.70    411.17 o 
  -9   7  13     2839.99     3842.78    231.01 o 
  -8   7  13       10.32      -75.90    185.92 o 
  -7   7  13      303.75      281.61    129.40 o 
  -6   7  13     3034.86     3496.85    184.27 o 
  -5   7  13      941.90      946.27    159.36 o 
  -4   7  13     2067.65     2550.87    165.53 o 
  -3   7  13     2813.28     2820.00    162.03 o 
  -2   7  13        1.39      455.30    135.30 o 
  -1   7  13     9218.13    10730.87    315.91 o 
   0   7  13      947.33      993.36    157.90 o 
   1   7  13     3734.12     4016.39    227.67 o 
   2   7  13     2423.76     2384.95    185.43 o 
   3   7  13     4295.71     5031.95    228.98 o 
   4   7  13      342.23      466.22    147.30 o 
   5   7  13     2801.78     3772.70    191.03 o 
   6   7  13      398.90      354.02    178.34 o 
   7   7  13     1051.01      624.62    255.94 o 
   8   7  13     4119.13     4771.47    617.63 o 
 -12   8  13      535.18      193.53    343.74 o 
 -11   8  13       13.22     -185.24    287.61 o 
 -10   8  13        2.23     -251.00    251.00 o 
  -9   8  13     2237.65     2705.03    311.82 o 
  -8   8  13      364.83      675.41    176.35 o 
  -7   8  13     5617.96     6292.52    345.48 o 
  -6   8  13     1585.23     1589.85    172.14 o 
  -5   8  13        9.49     -154.82    154.82 o 
  -4   8  13     5327.57     6212.74    229.10 o 
  -3   8  13      863.66      936.87    146.72 o 
  -2   8  13     5271.54     5135.90    309.39 o 
  -1   8  13      575.20      639.23    132.42 o 
   0   8  13       12.18      214.66    149.14 o 
   1   8  13     2522.39     3018.83    198.90 o 
   2   8  13      178.35      319.11    161.45 o 
   3   8  13       53.02      314.05    203.20 o 
   4   8  13      320.26      192.96    177.32 o 
   5   8  13     1900.06     1945.41    184.80 o 
   6   8  13      327.60      540.66    226.54 o 
   7   8  13      822.36      744.14    308.35 o 
   8   8  13       10.18      503.93    324.48 o 
 -12   9  13      269.05      824.47    584.50 o 
 -11   9  13     1282.91      959.42    362.51 o 
 -10   9  13       16.35      193.09    304.36 o 
  -9   9  13      586.09      584.58    236.28 o 
  -8   9  13     2006.39     1779.89    226.12 o 
  -7   9  13      375.96      460.46    147.33 o 
  -6   9  13     3216.65     3290.51    195.71 o 
  -5   9  13     2528.03     2531.97    174.26 o 
  -4   9  13     1007.37      882.12    140.15 o 
  -3   9  13     5393.41     5121.07    278.24 o 
  -2   9  13      942.99      930.69    156.98 o 
  -1   9  13     3475.48     3869.90    188.52 o 
   0   9  13     4652.30     4563.82    238.04 o 
   1   9  13     1031.07      833.01    204.10 o 
   2   9  13        0.43        8.78    133.55 o 
   3   9  13        0.67     -164.87    164.87 o 
   4   9  13      832.87     1073.47    151.31 o 
   5   9  13      463.44      376.21    226.50 o 
   6   9  13        4.59      411.53    282.62 o 
   7   9  13      214.45      148.45    266.37 o 
 -11  10  13      854.81      103.93    321.73 o 
 -10  10  13      386.57      502.32    273.08 o 
  -9  10  13     2050.41     1962.59    320.54 o 
  -8  10  13      807.98     1202.18    370.71 o 
  -7  10  13      838.07      295.75    167.52 o 
  -6  10  13     2930.33     2924.82    194.83 o 
  -5  10  13      624.43      957.59    211.17 o 
  -4  10  13      101.65      255.45    158.89 o 
  -3  10  13      191.77      330.36    171.44 o 
  -2  10  13      656.00      624.20    161.00 o 
  -1  10  13      539.02      763.85    162.52 o 
   0  10  13     1266.43     1379.85    196.06 o 
   1  10  13     4419.64     3901.03    226.88 o 
   2  10  13      102.40       27.20    207.62 o 
   3  10  13     4505.06     3637.39    272.19 o 
   4  10  13      596.08      179.01    200.91 o 
   5  10  13     1039.60      810.48    247.04 o 
   6  10  13       11.02       29.10    440.40 o 
   7  10  13      588.46      256.30    409.98 o 
 -10  11  13     1708.70      922.79    328.69 o 
  -9  11  13      886.50      149.69    278.24 o 
  -8  11  13      192.69     -108.07    248.90 o 
  -7  11  13      242.59      296.71    229.73 o 
  -6  11  13       19.12       -8.80    172.09 o 
  -5  11  13      230.00       10.00    199.37 o 
  -4  11  13      102.34      -63.99    143.85 o 
  -3  11  13      337.98      263.36    144.85 o 
  -2  11  13      268.65      365.87    172.49 o 
  -1  11  13      663.14      446.99    152.97 o 
   0  11  13      285.11      204.87    191.28 o 
   1  11  13      499.59      474.37    182.00 o 
   2  11  13      112.90      544.20    185.26 o 
   3  11  13      270.59      153.35    137.52 o 
   4  11  13       35.46     -243.57    243.57 o 
   5  11  13      136.34     -150.50    339.31 o 
   6  11  13        0.21     -382.72    382.72 o 
 -10  12  13      151.55      407.01    392.63 o 
  -9  12  13      826.02      639.46    313.31 o 
  -8  12  13       51.73     -255.47    255.47 o 
  -7  12  13      191.61      407.96    271.47 o 
  -6  12  13      374.71      278.06    224.89 o 
  -5  12  13       98.25      224.45    265.67 o 
  -4  12  13      685.82      661.76    212.54 o 
  -3  12  13      141.86     -192.23    192.23 o 
  -2  12  13      600.24      404.21    179.15 o 
  -1  12  13      125.58     -189.51    189.51 o 
   0  12  13        5.67      111.71    183.76 o 
   1  12  13      107.84      538.48    188.22 o 
   2  12  13       46.58     -128.63    198.48 o 
   3  12  13       71.95       31.74    248.94 o 
   4  12  13        9.29       73.36    279.24 o 
   5  12  13       64.69     -295.83    364.74 o 
  -9  13  13       53.28      -56.47    170.64 o 
  -8  13  13        0.98      213.62    269.73 o 
  -7  13  13        2.63        0.59    284.28 o 
  -6  13  13       30.02     -206.72    214.11 o 
  -5  13  13       72.12      143.93    214.03 o 
  -4  13  13       12.07      -60.96    295.67 o 
  -3  13  13      102.80       68.71    204.63 o 
  -2  13  13        6.47      -59.26    195.21 o 
  -1  13  13       14.87      -80.87    201.18 o 
   0  13  13      114.54      280.32    228.62 o 
   1  13  13        2.04      -73.27    223.17 o 
   2  13  13      403.90      446.98    246.90 o 
   3  13  13       20.74       21.63    648.38 o 
   4  13  13      195.89       38.42    367.78 o 
  -7  14  13       10.79      114.71    274.49 o 
  -6  14  13       92.02     -162.41    381.13 o 
  -5  14  13      311.04      276.90    248.87 o 
  -4  14  13      265.82     -253.73    431.78 o 
  -3  14  13      443.36      383.13    231.14 o 
  -2  14  13      157.73      167.75    283.52 o 
  -1  14  13       16.86      476.02    232.12 o 
   0  14  13       10.30      210.67    249.98 o 
   1  14  13      129.49      -94.40    266.69 o 
   2  14  13        0.87     -281.17    281.17 o 
   3  14  13       73.96      153.50    309.13 o 
  -6  15  13      646.79      337.81    364.02 o 
  -5  15  13      218.02     -280.10    352.43 o 
  -4  15  13      595.44      714.78    293.23 o 
  -3  15  13      441.46      383.93    298.95 o 
  -2  15  13      292.42       19.97    244.02 o 
  -1  15  13      132.44     -278.71    278.71 o 
   0  15  13     1000.52      563.05    272.63 o 
   1  15  13       50.34      -20.80    289.27 o 
 -12   0  14      299.89      373.26    563.69 o 
 -10   0  14      339.06      846.11    443.41 o 
  -8   0  14    33580.73    43051.42   1723.86 o 
  -6   0  14    22217.46    26399.45    746.55 o 
  -4   0  14     2722.07     3049.42    364.05 o 
  -2   0  14    31531.10    36653.22   1045.79 o 
   0   0  14     5974.52     6601.69    427.59 o 
   2   0  14      944.94      838.42    242.92 o 
   4   0  14      295.07      506.71    256.73 o 
   6   0  14     4352.75     6087.72    577.54 o 
   8   0  14     4757.09     6311.03    940.35 o 
 -13   1  14       21.59     -331.36    554.07 o 
 -12   1  14      438.19        6.74    387.45 o 
 -11   1  14     8889.17    10369.09    566.66 o 
 -10   1  14     2754.05     3575.06    342.52 o 
  -9   1  14     3166.85     3733.09    342.23 o 
  -8   1  14      813.42      821.75    233.79 o 
  -7   1  14      109.82      276.18    153.15 o 
  -6   1  14      686.98      793.83    170.05 o 
  -5   1  14     9628.78    10597.72    291.80 o 
  -4   1  14    10628.34    11992.01    333.48 o 
  -3   1  14     2400.77     2644.47    157.73 o 
  -2   1  14     3649.46     3788.81    189.40 o 
  -1   1  14     5739.95     6002.93    244.52 o 
   0   1  14       50.73      317.16    146.61 o 
   1   1  14     8489.93     9078.18    308.91 o 
   2   1  14      920.81      840.03    195.71 o 
   3   1  14      409.37       93.36    173.86 o 
   4   1  14      995.21     1031.96    293.89 o 
   5   1  14      851.98     1365.13    289.13 o 
   6   1  14      301.13      303.02    275.68 o 
   7   1  14       84.33      172.20    331.81 o 
   8   1  14      468.89      489.89    242.58 o 
 -13   2  14     1042.75     1765.90    685.39 o 
 -12   2  14       79.91      -79.15    387.62 o 
 -11   2  14      889.99      550.65    309.60 o 
 -10   2  14      286.58     -142.40    311.71 o 
  -9   2  14     3064.83     3350.16    389.94 o 
  -8   2  14     1712.18     2132.36    228.48 o 
  -7   2  14     8463.67     8839.76    333.13 o 
  -6   2  14     2416.55     2682.42    159.60 o 
  -5   2  14     2195.88     2162.57    157.73 o 
  -4   2  14        9.90      116.31    129.14 o 
  -3   2  14      877.84      990.60    159.93 o 
  -2   2  14     1780.87     1615.00    159.81 o 
  -1   2  14     2347.29     2524.87    178.66 o 
   0   2  14     1239.41     1031.71    160.02 o 
   1   2  14     7350.80     7155.12    268.14 o 
   2   2  14       19.04       65.90    128.61 o 
   3   2  14     1053.39      878.18    162.76 o 
   4   2  14      163.68      116.04    213.06 o 
   5   2  14      252.49        0.99    254.05 o 
   6   2  14      789.83     1556.85    286.81 o 
   7   2  14      151.05      618.08    236.55 o 
   8   2  14      696.52      499.48    270.94 o 
 -13   3  14      431.28       28.62    567.44 o 
 -12   3  14      339.34      241.25    272.05 o 
 -11   3  14     1199.53      912.78    493.20 o 
 -10   3  14     2723.86     2469.48    318.30 o 
  -9   3  14       82.47       25.36    268.62 o 
  -8   3  14      522.98      725.27    226.87 o 
  -7   3  14       72.60     -138.39    151.35 o 
  -6   3  14     3020.10     3120.41    182.54 o 
  -5   3  14     1305.11     1230.37    196.73 o 
  -4   3  14    12768.82    13459.30    346.55 o 
  -3   3  14     8315.24     8905.71    303.92 o 
  -2   3  14     3336.79     2781.43    194.98 o 
  -1   3  14     1549.90     1791.54    230.06 o 
   0   3  14       28.52      147.08    147.67 o 
   1   3  14       31.92      264.88    151.35 o 
   2   3  14       78.69      235.88    154.08 o 
   3   3  14       55.19     -150.83    168.54 o 
   4   3  14      107.39      -63.93    239.59 o 
   5   3  14      169.45      -49.66    157.49 o 
   6   3  14       14.90     -256.98    256.98 o 
   7   3  14        1.04      -75.12    216.87 o 
   8   3  14      829.88      512.85    343.52 o 
 -13   4  14      899.03      558.29    470.06 o 
 -12   4  14      195.92      170.28    185.32 o 
 -11   4  14     1174.50      955.58    347.87 o 
 -10   4  14      227.72      550.45    309.76 o 
  -9   4  14        6.16      381.30    286.70 o 
  -8   4  14     2907.65     2293.18    262.67 o 
  -7   4  14     1754.45     1488.98    192.92 o 
  -6   4  14     2705.44     2615.00    196.28 o 
  -5   4  14      289.98      404.26    146.13 o 
  -4   4  14     1310.54     1039.07    173.32 o 
  -3   4  14      426.06      842.37    153.71 o 
  -2   4  14     4360.25     3447.11    227.56 o 
  -1   4  14       29.34      -80.84    276.41 o 
   0   4  14     2794.92     2153.19    167.23 o 
   1   4  14      108.96       21.06    147.21 o 
   2   4  14        0.61      -26.56    186.83 o 
   3   4  14      143.58      343.77    184.05 o 
   4   4  14      368.17      177.38    186.92 o 
   5   4  14      360.05      424.22    203.83 o 
   6   4  14       14.65      313.63    202.26 o 
   7   4  14      370.43      280.40    270.19 o 
   8   4  14      557.77      999.82    320.81 o 
 -12   5  14      694.28      772.17    463.18 o 
 -11   5  14     2432.56     1056.19    371.57 o 
 -10   5  14      106.41      149.34    270.51 o 
  -9   5  14     1436.57     1013.50    234.22 o 
  -8   5  14       82.37      357.46    203.05 o 
  -7   5  14      327.78      297.66    180.43 o 
  -6   5  14       43.57      -41.54    161.95 o 
  -5   5  14     1818.02     1482.00    180.65 o 
  -4   5  14       39.57      183.85    133.57 o 
  -3   5  14      227.46      137.79    160.42 o 
  -2   5  14       83.60       62.50    146.65 o 
  -1   5  14       89.96        1.13    173.77 o 
   0   5  14      857.93     1004.37    187.83 o 
   1   5  14      198.68      242.34    171.60 o 
   2   5  14      129.63      318.68    256.59 o 
   3   5  14      229.76      112.38    175.46 o 
   4   5  14       71.51      155.57    188.47 o 
   5   5  14      120.88     -106.35    241.61 o 
   6   5  14      271.41       66.26    188.57 o 
   7   5  14       19.00      130.39    252.71 o 
   8   5  14        0.69        6.44    281.58 o 
 -12   6  14       64.91     -311.68    311.68 o 
 -11   6  14      900.37      441.14    319.54 o 
 -10   6  14      167.43      320.57    286.70 o 
  -9   6  14     1011.24      450.40    207.34 o 
  -8   6  14        6.47      228.81    214.79 o 
  -7   6  14      254.94      473.33    191.15 o 
  -6   6  14       55.49       42.64    232.20 o 
  -5   6  14        6.09      175.76    168.54 o 
  -4   6  14      120.07      199.64    176.99 o 
  -3   6  14       58.89      111.94    145.67 o 
  -2   6  14      284.72      351.74    150.42 o 
  -1   6  14       18.13       18.17    146.94 o 
   0   6  14       87.81      190.20    169.01 o 
   1   6  14      521.98      394.98    183.42 o 
   2   6  14       12.51       47.55    174.49 o 
   3   6  14      324.21      444.52    187.69 o 
   4   6  14       29.99      -88.48    164.50 o 
   5   6  14        9.87      115.80    190.14 o 
   6   6  14        5.28      -87.72    227.72 o 
   7   6  14        0.06      451.24    278.88 o 
 -12   7  14       26.54       -3.95    271.86 o 
 -11   7  14        4.06     -320.20    320.20 o 
 -10   7  14        0.00      -84.23    282.79 o 
  -9   7  14       73.37       11.27    209.71 o 
  -8   7  14      108.16     -134.58    178.94 o 
  -7   7  14       35.31     -125.96    155.50 o 
  -6   7  14       66.72      -85.89    181.53 o 
  -5   7  14      104.74      331.05    189.59 o 
  -4   7  14       14.78       38.70    146.86 o 
  -3   7  14      337.29       67.13    165.55 o 
  -2   7  14       68.11     -160.41    160.41 o 
  -1   7  14       46.81     -177.78    177.78 o 
   0   7  14      100.83     -167.70    167.70 o 
   1   7  14      178.65      238.95    194.62 o 
   2   7  14       76.96       65.45    173.00 o 
   3   7  14      199.22      409.84    177.25 o 
   4   7  14       20.24      188.57    345.23 o 
   5   7  14       35.97       62.90    175.70 o 
   6   7  14       49.80       84.94    234.16 o 
   7   7  14       99.54       62.88    273.37 o 
 -11   8  14       39.38      -38.57    309.56 o 
 -10   8  14       68.99      175.51    288.15 o 
  -9   8  14       72.62      286.44    232.18 o 
  -8   8  14       13.81      100.33    255.90 o 
  -7   8  14       13.16      128.08    179.35 o 
  -6   8  14      105.60       90.45    171.98 o 
  -5   8  14       12.57      207.64    178.93 o 
  -4   8  14       13.74     -187.18    187.18 o 
  -3   8  14       40.70      -14.02    181.24 o 
  -2   8  14      164.30      124.04    171.82 o 
  -1   8  14       42.09      214.06    225.40 o 
   0   8  14      218.56      459.19    176.09 o 
   1   8  14      128.90      -75.53    189.37 o 
   2   8  14       11.55     -158.20    158.20 o 
   3   8  14       88.87      -71.12    233.26 o 
   4   8  14       10.14     -176.63    176.63 o 
   5   8  14      170.59      100.79    252.96 o 
   6   8  14        0.90        9.92    231.31 o 
   7   8  14       61.23       39.94    279.93 o 
 -11   9  14      516.85       79.81    332.08 o 
 -10   9  14      327.44      691.50    319.51 o 
  -9   9  14       45.11      419.79    406.94 o 
  -8   9  14       13.63      651.54    275.25 o 
  -7   9  14     1912.27     1725.36    219.27 o 
  -6   9  14      723.94      579.28    179.54 o 
  -5   9  14     2749.10     2386.83    268.76 o 
  -4   9  14     1602.82     1131.31    235.25 o 
  -3   9  14     1585.48     1478.48    199.74 o 
  -2   9  14       16.92      164.92    176.25 o 
  -1   9  14      266.69      174.22    142.64 o 
   0   9  14      519.22      516.26    216.51 o 
   1   9  14        1.42       61.37    189.19 o 
   2   9  14       93.29       34.88    125.15 o 
   3   9  14       29.86      158.96    171.72 o 
   4   9  14      473.35      616.76    186.96 o 
   5   9  14        1.34     -128.01    288.69 o 
   6   9  14      493.83     -327.12    327.12 o 
 -10  10  14       47.58      -20.29    357.86 o 
  -9  10  14     1802.98     1409.69    359.34 o 
  -8  10  14     2873.48     3704.79    650.68 o 
  -7  10  14      216.92      -10.44    119.17 o 
  -6  10  14     5316.21     5198.34    304.13 o 
  -5  10  14      148.55       -4.88    106.28 o 
  -4  10  14       75.13      238.88    182.33 o 
  -3  10  14     1324.02     1440.71    214.09 o 
  -2  10  14     1713.16     1362.75    333.34 o 
  -1  10  14        6.21      380.09    169.14 o 
   0  10  14      491.84      288.64    117.71 o 
   1  10  14     3078.18     2758.83    221.87 o 
   2  10  14      130.33      339.19    211.58 o 
   3  10  14     4531.51     4383.22    264.93 o 
   4  10  14      176.94      335.80    310.48 o 
   5  10  14     1179.39      976.52    342.62 o 
   6  10  14      435.07     1244.81    741.67 o 
  -9  11  14     1594.97     2243.38    588.16 o 
  -8  11  14        2.46      138.42    311.21 o 
  -7  11  14       49.99     -263.43    263.43 o 
  -6  11  14      148.07      -33.41    215.07 o 
  -5  11  14     1467.89     1498.05    268.22 o 
  -4  11  14       44.87      348.70    186.34 o 
  -3  11  14     2221.58     2098.87    247.90 o 
  -2  11  14       27.49     -138.65    277.82 o 
  -1  11  14     2185.31     2249.18    254.55 o 
   0  11  14      865.25      939.36    195.85 o 
   1  11  14     1230.54      873.44    224.45 o 
   2  11  14        1.40     -111.51    172.54 o 
   3  11  14      234.97      397.24    222.52 o 
   4  11  14     1937.36     2263.02    447.08 o 
   5  11  14      969.20      844.54    351.39 o 
  -9  12  14     1471.15     1399.98    358.72 o 
  -8  12  14       29.65      156.61    470.54 o 
  -7  12  14     1013.76     1044.16    402.45 o 
  -6  12  14       68.85      -69.23    307.23 o 
  -5  12  14     1490.07     1516.37    259.17 o 
  -4  12  14       13.87      290.38    268.52 o 
  -3  12  14      791.64      781.98    266.77 o 
  -2  12  14     2236.23     2464.81    289.72 o 
  -1  12  14      547.39      579.17    309.86 o 
   0  12  14       65.13      216.31    200.21 o 
   1  12  14     2932.51     2122.92    269.64 o 
   2  12  14     1617.69     2508.87    414.85 o 
   3  12  14     3969.26     3343.49    413.94 o 
   4  12  14      398.78      258.76    415.41 o 
  -7  13  14     2917.38     2868.37    365.91 o 
  -6  13  14      453.29      420.41    268.07 o 
  -5  13  14      416.48      303.67    273.34 o 
  -4  13  14      178.16      422.95    234.33 o 
  -3  13  14     7287.51     6131.46    369.87 o 
  -2  13  14       38.62      229.99    253.90 o 
  -1  13  14     2492.16     2610.80    353.33 o 
   0  13  14     1449.40     1446.67    309.81 o 
   1  13  14      955.81     1133.16    308.72 o 
   2  13  14      566.81       52.63    324.92 o 
   3  13  14       37.91      498.51    422.27 o 
  -6  14  14     2196.83     1339.63    279.31 o 
  -5  14  14      156.03       86.92    248.71 o 
  -4  14  14       50.12      435.37    575.75 o 
  -3  14  14      620.68      583.53    299.31 o 
  -2  14  14      203.65      224.24    298.64 o 
  -1  14  14       31.63     -122.12    308.38 o 
   0  14  14      562.97      218.11    302.70 o 
   1  14  14     1106.45     1181.90    323.92 o 
 -13   0  15        7.78     -603.12    603.12 o 
 -11   0  15       23.28     -509.70    509.70 o 
  -9   0  15      421.77      141.98    942.40 o 
  -7   0  15      165.92      152.09    282.46 o 
  -5   0  15      215.94      315.07    310.52 o 
  -3   0  15      792.03      599.57    260.76 o 
  -1   0  15       25.27      272.54    249.25 o 
   1   0  15      327.80      391.29    301.74 o 
   3   0  15      626.04      588.89    389.52 o 
   5   0  15        0.50      165.75    422.39 o 
   7   0  15       63.77      979.45    353.02 o 
 -12   1  15      198.12      196.76    349.44 o 
 -11   1  15      108.08     -220.69    417.93 o 
 -10   1  15      181.35     1110.73    334.73 o 
  -9   1  15       13.73      192.29    289.03 o 
  -8   1  15     1172.11      632.04    232.73 o 
  -7   1  15        0.68      178.95    165.58 o 
  -6   1  15       23.39     -154.31    154.31 o 
  -5   1  15      651.04      550.05    134.66 o 
  -4   1  15      620.31      480.06    176.90 o 
  -3   1  15      284.77      604.58    171.41 o 
  -2   1  15       14.28       42.09    134.17 o 
  -1   1  15       84.28       54.59    107.08 o 
   0   1  15      804.96      371.18    188.39 o 
   1   1  15      478.26      414.86    182.32 o 
   2   1  15      101.44       62.80    166.59 o 
   3   1  15     1252.00     1005.25    257.99 o 
   4   1  15        7.53     -141.39    237.16 o 
   5   1  15       32.98      124.11    334.13 o 
   6   1  15       72.65       91.85    275.16 o 
   7   1  15        5.71     -195.91    341.46 o 
 -12   2  15       26.19      725.44    414.86 o 
 -11   2  15       22.98      442.70    376.42 o 
 -10   2  15      167.66      244.55    356.34 o 
  -9   2  15      120.75      -16.42    258.61 o 
  -8   2  15     1992.39     2370.10    272.63 o 
  -7   2  15      687.89      633.11    214.93 o 
  -6   2  15     1504.27     1309.56    280.00 o 
  -5   2  15      359.27       44.06    152.30 o 
  -4   2  15       44.75       24.29     93.03 o 
  -3   2  15      677.62      554.20    164.06 o 
  -2   2  15      250.81      242.28    153.14 o 
  -1   2  15     4037.40     3198.11    234.61 o 
   0   2  15      825.36      745.73    256.02 o 
   1   2  15     3920.06     2873.43    247.15 o 
   2   2  15      260.04      385.15    249.53 o 
   3   2  15      112.05      679.92    228.21 o 
   4   2  15      130.55      173.56    236.30 o 
   5   2  15      420.96      550.82    200.10 o 
   6   2  15      103.68     -106.39    258.95 o 
   7   2  15      244.26      383.26    359.47 o 
 -12   3  15      194.35      182.62    378.40 o 
 -11   3  15        7.30       35.77    347.01 o 
 -10   3  15      432.96      499.65    300.40 o 
  -9   3  15     1294.30     1258.93    264.81 o 
  -8   3  15     2044.57     1790.35    263.25 o 
  -7   3  15      515.58      311.72    214.39 o 
  -6   3  15      960.64     1023.16    213.46 o 
  -5   3  15      183.16      218.25    101.22 o 
  -4   3  15    10194.55     8816.06    338.71 o 
  -3   3  15      159.67       12.95    154.48 o 
  -2   3  15     5012.26     4821.36    360.10 o 
  -1   3  15        1.03     -103.91    238.76 o 
   0   3  15       41.87     -183.94    243.24 o 
   1   3  15        4.88     -162.50    219.82 o 
   2   3  15     2591.53     2553.28    264.68 o 
   3   3  15        1.77     -193.33    193.33 o 
   4   3  15      549.32      159.18    237.10 o 
   5   3  15        3.31       57.46    217.51 o 
   6   3  15      166.59     -129.87    444.43 o 
   7   3  15       16.02      486.74    253.92 o 
 -12   4  15      540.63      950.71    469.65 o 
 -11   4  15      985.34     1241.41    342.23 o 
 -10   4  15     1224.06      753.18    283.13 o 
  -9   4  15     1311.48     1039.58    329.97 o 
  -8   4  15     3757.11     3718.91    286.75 o 
  -7   4  15      238.45      141.99    178.84 o 
  -6   4  15     1516.73     2013.75    428.36 o 
  -5   4  15     1600.40     1552.29    228.42 o 
  -4   4  15     2342.09     2239.69    203.10 o 
  -3   4  15      134.10      187.52    197.10 o 
  -2   4  15     4504.62     4201.60    275.97 o 
  -1   4  15     1643.85     1883.85    217.05 o 
   0   4  15     1465.88     1618.17    225.19 o 
   1   4  15     3130.72     2888.11    241.67 o 
   2   4  15      428.54      578.46    219.62 o 
   3   4  15       23.02      141.47    263.75 o 
   4   4  15      158.45      253.68    217.20 o 
   5   4  15     1268.93     1258.17    232.11 o 
   6   4  15      153.03       -9.20    283.02 o 
   7   4  15      428.70      702.90    291.90 o 
 -12   5  15      122.09      308.12    444.02 o 
 -11   5  15      896.76     1091.42    377.00 o 
 -10   5  15        9.15      450.86    257.73 o 
  -9   5  15       35.88     -130.07    249.99 o 
  -8   5  15       58.27      187.69    220.57 o 
  -7   5  15     2715.71     2797.88    272.90 o 
  -6   5  15      776.06      530.01    193.63 o 
  -5   5  15     7731.48     8178.65    443.64 o 
  -4   5  15        9.43     -204.24    204.24 o 
  -3   5  15     1293.98     1717.30    202.57 o 
  -2   5  15      541.18      477.23    256.54 o 
  -1   5  15      588.28      220.52    218.18 o 
   0   5  15      433.33      229.84    183.71 o 
   1   5  15     4365.49     5259.03    363.94 o 
   2   5  15        6.23      348.67    230.56 o 
   3   5  15     5099.59     5395.02    402.51 o 
   4   5  15      792.30      540.47    231.47 o 
   5   5  15      118.43      -96.28    226.81 o 
   6   5  15     2115.82     2279.06    374.77 o 
   7   5  15      395.81      163.42    273.01 o 
 -11   6  15     1717.18     1325.47    457.74 o 
 -10   6  15       31.93      351.20    284.01 o 
  -9   6  15     2812.18     2590.76    309.52 o 
  -8   6  15     5054.77     5067.21    320.07 o 
  -7   6  15     1616.86     1434.68    446.52 o 
  -6   6  15     5840.75     6864.23    355.11 o 
  -5   6  15        1.88      -52.99    213.75 o 
  -4   6  15      676.02      766.46    215.80 o 
  -3   6  15        7.13     -217.43    217.43 o 
  -2   6  15     1754.08     1747.62    240.46 o 
  -1   6  15     5081.97     5504.52    322.86 o 
   0   6  15     2133.26     2523.67    244.89 o 
   1   6  15     6963.51     7325.33    437.30 o 
   2   6  15      183.89     -197.99    197.99 o 
   3   6  15     1448.14     1395.32    221.07 o 
   4   6  15      175.95      788.41    232.27 o 
   5   6  15      414.81      276.48    261.33 o 
   6   6  15      553.52     1021.64    291.62 o 
 -11   7  15      275.03      393.50    281.65 o 
 -10   7  15     1030.34     1491.82    886.51 o 
  -9   7  15     2042.20     2452.90    310.18 o 
  -8   7  15      824.89     1416.01    250.73 o 
  -7   7  15     3099.02     3417.48    297.52 o 
  -6   7  15     1840.74     2032.75    244.20 o 
  -5   7  15      363.62      323.31    215.70 o 
  -4   7  15     8143.35     9528.30    407.31 o 
  -3   7  15       30.94      -99.12    217.91 o 
  -2   7  15     6492.18     6806.60    340.62 o 
  -1   7  15     2407.22     2476.89    259.35 o 
   0   7  15       97.32       57.05    179.85 o 
   1   7  15     2637.44     3388.19    260.60 o 
   2   7  15     6172.23     7345.22    332.36 o 
   3   7  15      805.39      870.86    187.19 o 
   4   7  15     3172.43     3353.43    304.37 o 
   5   7  15      256.50      398.58    300.96 o 
   6   7  15      260.52     -226.89    277.81 o 
 -11   8  15      560.61      741.81    490.29 o 
 -10   8  15     1961.17     2528.57    385.16 o 
  -9   8  15        8.39      148.48    300.27 o 
  -8   8  15      370.48      480.80    313.63 o 
  -7   8  15      990.19     1486.23    299.64 o 
  -6   8  15     2183.43     2283.90    260.38 o 
  -5   8  15     2092.52     2528.10    278.49 o 
  -4   8  15     4697.27     4693.89    290.19 o 
  -3   8  15       71.36       28.34    209.48 o 
  -2   8  15     1938.27     1602.58    247.98 o 
  -1   8  15     3769.39     4444.86    380.48 o 
   0   8  15      637.44      838.18    208.62 o 
   1   8  15     5734.92     6053.45    284.97 o 
   2   8  15      178.78      370.64    220.66 o 
   3   8  15      517.63      618.70    272.53 o 
   4   8  15        3.89     -223.51    223.51 o 
   5   8  15     1625.22     1634.11    331.69 o 
   6   8  15       71.08      571.32    527.82 o 
 -10   9  15      138.03       68.67    362.23 o 
  -9   9  15      480.76     -323.77    323.77 o 
  -8   9  15     2622.96     3341.25    343.44 o 
  -7   9  15     4570.09     4461.91    371.38 o 
  -6   9  15      124.23      414.22    236.21 o 
  -5   9  15     3311.99     3277.24    332.22 o 
  -4   9  15     6511.96     7102.07    493.99 o 
  -3   9  15     1129.89      972.50    215.92 o 
  -2   9  15      396.91      357.73    227.42 o 
  -1   9  15      775.02      449.74    241.54 o 
   0   9  15     1915.33     1871.30    210.71 o 
   1   9  15       23.00      -46.33    205.75 o 
   2   9  15      537.38      557.77    250.87 o 
   3   9  15      436.75      408.45    222.07 o 
   4   9  15      194.27      -65.97    260.58 o 
   5   9  15       77.75      931.17    436.79 o 
  -9  10  15     1334.66      958.34    327.78 o 
  -8  10  15      196.68      471.94    320.41 o 
  -7  10  15        1.78      -37.04    271.21 o 
  -6  10  15      469.45      607.05    261.40 o 
  -5  10  15        4.71      260.57    349.19 o 
  -4  10  15      712.83      710.12    232.52 o 
  -3  10  15      762.19      468.16    220.60 o 
  -2  10  15     2296.90     2385.99    256.28 o 
  -1  10  15       58.05      219.27    231.41 o 
   0  10  15      723.78      342.01    225.98 o 
   1  10  15     2763.52     2491.90    238.69 o 
   2  10  15      141.52     -144.18    234.78 o 
   3  10  15     2097.88     2529.40    660.40 o 
   4  10  15      117.61      842.62    308.48 o 
  -8  11  15       36.25      497.73    384.18 o 
  -7  11  15      527.94      539.73    269.84 o 
  -6  11  15      151.61       -3.30    290.27 o 
  -5  11  15       23.46     -259.03    259.03 o 
  -4  11  15      680.36      341.70    261.31 o 
  -3  11  15       46.48     -155.38    280.62 o 
  -2  11  15       44.15      153.75    457.74 o 
  -1  11  15      158.60       49.50    240.33 o 
   0  11  15        1.79      -43.78    286.91 o 
   1  11  15        6.75     -277.22    277.22 o 
   2  11  15      657.23      166.50    453.96 o 
   3  11  15        3.72      487.67    365.42 o 
  -7  12  15      485.24     -140.59    469.22 o 
  -6  12  15       30.62      505.24    385.68 o 
  -5  12  15       51.83      -36.82    281.46 o 
  -4  12  15      148.70      269.17    292.68 o 
  -3  12  15      273.71      369.30    294.44 o 
  -2  12  15       10.38      212.26    304.98 o 
  -1  12  15      188.61     -288.84    288.84 o 
   0  12  15        5.71       36.10    123.83 o 
   1  12  15      388.77     -428.19    428.19 o 
   2  12  15       55.33      -97.90    342.52 o 
  -6  13  15       40.82     -300.40    300.40 o 
  -5  13  15      173.28     -331.90    541.28 o 
  -4  13  15      126.76     -122.79    275.36 o 
  -3  13  15      120.67      362.15    481.63 o 
  -2  13  15        5.87        2.05    343.85 o 
  -1  13  15       49.16     -368.19    368.19 o 
   0  13  15      244.42      212.54    515.52 o 
   1  13  15       27.85      -98.79    278.55 o 
 -12   0  16     2899.29     2317.59    651.59 o 
 -10   0  16       27.11      -93.70    729.29 o 
  -8   0  16      678.96      654.26    363.65 o 
  -6   0  16     4680.08     6363.06    442.27 o 
  -4   0  16      620.42      574.72    326.32 o 
  -2   0  16      469.80      308.92    413.20 o 
   0   0  16     2993.70     5108.28    718.21 o 
   2   0  16     1077.34      501.89    398.05 o 
   4   0  16       90.17      559.53    522.04 o 
   6   0  16     1209.59     2070.38   1036.25 o 
 -12   1  16      495.69     1240.76    436.26 o 
 -11   1  16     4737.76     4775.32    450.42 o 
 -10   1  16     1028.35      604.61    395.15 o 
  -9   1  16     3674.00     2810.64    318.63 o 
  -8   1  16     3359.64     4144.03    346.56 o 
  -7   1  16     1590.79     1149.92    238.64 o 
  -6   1  16     1044.33     1030.05    229.22 o 
  -5   1  16     1696.45     1764.45    208.22 o 
  -4   1  16     5746.35     5359.33    334.69 o 
  -3   1  16      429.34      805.79    242.26 o 
  -2   1  16     1155.32     1675.06    251.39 o 
  -1   1  16       29.32      -17.06    416.63 o 
   0   1  16      845.44      953.47    258.08 o 
   1   1  16     3432.36     4102.04    657.46 o 
   2   1  16     2406.69     3082.74    255.44 o 
   3   1  16    14576.19    16787.11    758.12 o 
   4   1  16      620.52       90.50    317.80 o 
   5   1  16     1620.74     1862.02    455.11 o 
   6   1  16      162.97      835.78    330.54 o 
 -12   2  16        1.06      509.60    416.97 o 
 -11   2  16     1450.10     1201.58    654.85 o 
 -10   2  16      292.98      459.76    277.45 o 
  -9   2  16       10.68       43.72    247.16 o 
  -8   2  16       24.27      177.08    303.56 o 
  -7   2  16       66.84      429.34    268.43 o 
  -6   2  16      725.41      700.26    241.76 o 
  -5   2  16      178.61      867.13    336.20 o 
  -4   2  16     1850.63     1779.43    233.17 o 
  -3   2  16     1160.86     1017.45    263.35 o 
  -2   2  16     1158.54     1044.72    294.79 o 
  -1   2  16    12031.85    13083.45    661.33 o 
   0   2  16        9.36      221.71    213.54 o 
   1   2  16    10094.65    10323.50    777.01 o 
   2   2  16      164.55      282.13    231.73 o 
   3   2  16      308.94      446.17    254.68 o 
   4   2  16      938.38      848.21    266.20 o 
   5   2  16     4708.57     5420.01    539.14 o 
   6   2  16       28.53      298.40    270.28 o 
 -11   3  16       97.69      563.35    401.62 o 
 -10   3  16      149.32      251.95    262.26 o 
  -9   3  16      471.77      471.61    274.72 o 
  -8   3  16     1715.51     2176.29    360.10 o 
  -7   3  16      256.19      238.32    360.47 o 
  -6   3  16      730.62      812.64    324.16 o 
  -5   3  16        6.82      -27.92    285.90 o 
  -4   3  16     6339.16     6384.02    586.28 o 
  -3   3  16      744.19      394.51    289.31 o 
  -2   3  16     2406.79     1927.99    283.40 o 
  -1   3  16        2.03     -266.34    266.34 o 
   0   3  16     1013.52      975.29    239.75 o 
   1   3  16        1.16     -228.27    228.27 o 
   2   3  16     6428.40     6963.31    413.45 o 
   3   3  16     1044.18      840.04    415.22 o 
   4   3  16       21.54       22.25    276.59 o 
   5   3  16      292.07      203.94    287.87 o 
   6   3  16     1039.91     1238.39    408.20 o 
 -11   4  16       41.54        7.22    445.32 o 
 -10   4  16      693.77      705.99    392.65 o 
  -9   4  16       48.37      442.95    318.67 o 
  -8   4  16      562.14      361.38    263.96 o 
  -7   4  16        1.89     -153.38    242.61 o 
  -6   4  16       27.94     -202.76    229.01 o 
  -5   4  16       14.77       26.40    255.68 o 
  -4   4  16      222.99     -140.99    258.13 o 
  -3   4  16      484.14      493.16    233.86 o 
  -2   4  16     1001.33     1066.77    262.74 o 
  -1   4  16     1121.54      886.63    257.72 o 
   0   4  16     1061.16      949.54    217.78 o 
   1   4  16      281.55       55.76    232.39 o 
   2   4  16      192.42      232.23    294.25 o 
   3   4  16      221.70      570.84    275.43 o 
   4   4  16        2.28      305.43    378.74 o 
   5   4  16      399.55      801.24    304.63 o 
   6   4  16      217.26      431.03    511.63 o 
 -11   5  16       88.43       20.32    617.71 o 
 -10   5  16      189.44     -211.44    336.80 o 
  -9   5  16      279.09       78.70    327.79 o 
  -8   5  16      197.07      372.71    235.37 o 
  -7   5  16       99.95      -41.84    113.43 o 
  -6   5  16        7.12      176.36    271.92 o 
  -5   5  16        6.61      318.13    219.75 o 
  -4   5  16       46.62     -332.63    332.63 o 
  -3   5  16        6.44     -179.38    214.06 o 
  -2   5  16       72.54      558.97    317.53 o 
  -1   5  16       19.37      360.98    229.72 o 
   0   5  16      409.50      691.06    220.02 o 
   1   5  16      705.38      217.92    208.69 o 
   2   5  16        0.20      189.62    247.17 o 
   3   5  16     1264.40      587.77    367.25 o 
   4   5  16      855.98      715.72    329.80 o 
   5   5  16      284.83      723.30    332.44 o 
   6   5  16     1075.96      579.14    358.63 o 
 -11   6  16      102.13      713.23    511.79 o 
 -10   6  16       68.73      249.62    384.44 o 
  -9   6  16      214.67      356.51    271.68 o 
  -8   6  16       13.28     -255.84    255.84 o 
  -7   6  16       26.23       32.18    250.63 o 
  -6   6  16      135.05      492.45    245.10 o 
  -5   6  16       38.97      435.21    222.70 o 
  -4   6  16      124.88      226.33    227.94 o 
  -3   6  16      189.98      265.03    281.64 o 
  -2   6  16       30.93       79.67    279.53 o 
  -1   6  16      132.30      -87.36    263.41 o 
   0   6  16        8.11     -207.51    236.95 o 
   1   6  16      673.62      324.30    217.70 o 
   2   6  16      196.13      -54.77    282.59 o 
   3   6  16      137.77       49.45    385.50 o 
   4   6  16      134.39     -301.64    301.64 o 
   5   6  16      275.62      232.07    461.16 o 
 -10   7  16       44.51      130.47    425.92 o 
  -9   7  16       48.10      -34.92    378.03 o 
  -8   7  16        0.20      256.41    232.26 o 
  -7   7  16        3.60     -225.15    225.15 o 
  -6   7  16       27.97      -16.57    238.86 o 
  -5   7  16       28.60     -274.86    362.03 o 
  -4   7  16        7.43       22.54    255.01 o 
  -3   7  16      123.78      248.90    191.44 o 
  -2   7  16        4.90      -22.08    203.20 o 
  -1   7  16       80.35     -286.74    301.11 o 
   0   7  16      157.70      294.18    209.23 o 
   1   7  16        0.16       58.13    298.68 o 
   2   7  16      106.53      -36.60    233.75 o 
   3   7  16      127.48      355.41    256.00 o 
   4   7  16        1.33      575.82    436.90 o 
   5   7  16      253.10      379.86    450.11 o 
 -10   8  16       80.67     -241.15    434.73 o 
  -9   8  16       44.18      157.43    343.72 o 
  -8   8  16      244.43       69.41    362.66 o 
  -7   8  16        9.37     -259.44    686.34 o 
  -6   8  16      812.32      624.33    250.96 o 
  -5   8  16      254.97      318.37    214.07 o 
  -4   8  16      587.04      310.04    213.78 o 
  -3   8  16       30.71      101.34    239.00 o 
  -2   8  16      497.02      541.29    265.81 o 
  -1   8  16     1175.00      799.73    270.73 o 
   0   8  16       85.34      355.57    240.36 o 
   1   8  16     1163.22     1188.16    236.02 o 
   2   8  16        8.90     -118.44    229.03 o 
   3   8  16        1.05      443.03    530.55 o 
   4   8  16        1.20      -91.67    433.04 o 
  -9   9  16      495.25      176.89    227.44 o 
  -8   9  16     3133.33     2456.16    423.33 o 
  -7   9  16      728.71      151.15    354.30 o 
  -6   9  16      703.56      651.05    344.60 o 
  -5   9  16      109.16       91.28    230.37 o 
  -4   9  16      753.66      578.32    291.66 o 
  -3   9  16       19.41      187.03    219.38 o 
  -2   9  16      797.63      877.44    265.63 o 
  -1   9  16      167.52      431.77    258.94 o 
   0   9  16        6.98      -90.24    249.46 o 
   1   9  16        8.41      366.58    333.33 o 
   2   9  16      334.66      256.55    580.00 o 
   3   9  16       57.39      155.41    641.30 o 
   4   9  16        4.92      209.22    380.64 o 
  -8  10  16      786.71      420.89    285.09 o 
  -7  10  16       27.06      -50.87    435.64 o 
  -6  10  16      292.46      526.30    359.19 o 
  -5  10  16      713.14     1173.73    340.16 o 
  -4  10  16      109.25      409.27    290.52 o 
  -3  10  16       60.91       40.30    444.28 o 
  -2  10  16      760.42      525.15    249.31 o 
  -1  10  16      263.97      276.03    317.29 o 
   0  10  16      470.22      100.63    439.68 o 
   1  10  16      445.56      246.06    639.41 o 
   2  10  16        3.21     -403.70    403.70 o 
   3  10  16      273.37      666.07    589.17 o 
  -7  11  16      413.60     -312.79    336.76 o 
  -6  11  16     2023.81     1962.83    431.40 o 
  -5  11  16      410.13      467.62    602.55 o 
  -4  11  16     2204.97     1452.42    355.87 o 
  -3  11  16     1086.43      791.21    334.41 o 
  -2  11  16      459.33      456.38    337.61 o 
  -1  11  16     1196.96     1455.03    367.02 o 
   0  11  16     2601.72     1744.15    388.54 o 
   1  11  16       52.27      915.03    676.50 o 
   2  11  16     2346.28     2511.78    789.90 o 
  -5  12  16       53.44      -39.60    343.96 o 
  -4  12  16     4788.81     4273.45    461.40 o 
  -3  12  16      156.43      638.52    703.51 o 
  -2  12  16     1409.88      793.26    480.38 o 
  -1  12  16     1462.61     1386.03    368.32 o 
   0  12  16       38.23     -164.87    776.86 o 
  -9   0  17      320.30      253.90    487.50 o 
  -7   0  17       56.67     -130.96    420.73 o 
  -5   0  17        5.84      716.90    398.47 o 
  -3   0  17        8.68       29.98    376.70 o 
  -1   0  17       81.58       87.33    590.47 o 
   3   0  17      182.66      475.48    447.80 o 
   5   0  17       80.73     -418.14    418.14 o 
 -11   1  17      598.79      269.53    399.94 o 
 -10   1  17      255.77      730.41    373.41 o 
  -9   1  17      246.91      -12.82    434.85 o 
  -8   1  17       62.99      378.25    299.33 o 
  -7   1  17      169.59      576.85    208.17 o 
  -6   1  17        0.86       25.46    238.71 o 
  -5   1  17       35.60       23.75    284.09 o 
  -4   1  17      111.02      -28.40    296.54 o 
  -3   1  17        5.20      -45.01    382.50 o 
  -2   1  17      198.51      -83.13    366.27 o 
  -1   1  17      466.64      557.21    367.70 o 
   0   1  17      269.62      705.78    365.30 o 
   1   1  17        5.58      -41.49    374.75 o 
   2   1  17      141.63     -257.85    351.22 o 
   3   1  17      841.09     1046.71    283.05 o 
   4   1  17      156.52     -109.86    239.73 o 
   5   1  17      632.48      601.40    449.55 o 
 -11   2  17        3.37      244.85    409.76 o 
 -10   2  17      329.23      733.20    518.51 o 
  -9   2  17       17.93      406.49    330.14 o 
  -8   2  17      263.07      486.57    249.62 o 
  -7   2  17       68.71      648.07    409.20 o 
  -6   2  17       26.35      128.62    221.25 o 
  -5   2  17      179.88      -44.58    307.77 o 
  -4   2  17      324.36      299.08    228.72 o 
  -3   2  17      118.01      283.14    260.46 o 
  -2   2  17      874.74      397.12    272.50 o 
  -1   2  17      563.04      720.50    338.27 o 
   0   2  17       56.23      260.45    345.40 o 
   1   2  17      138.69     -427.82    427.82 o 
   2   2  17      417.34      142.17    262.22 o 
   3   2  17       12.43     -102.08    368.79 o 
   4   2  17        3.53     -306.11    306.11 o 
   5   2  17      381.39      425.14    473.86 o 
 -11   3  17      241.85     -361.04    383.43 o 
 -10   3  17      211.98      391.03    356.34 o 
  -9   3  17        1.85     -200.42    294.32 o 
  -8   3  17      296.99      271.07    406.02 o 
  -7   3  17       82.58      398.78    240.86 o 
  -6   3  17       90.04      152.87    271.34 o 
  -5   3  17        2.14     -245.64    245.64 o 
  -4   3  17        0.43      -11.37    244.66 o 
  -3   3  17      616.80      835.67    752.98 o 
  -2   3  17       46.18      209.22    231.89 o 
  -1   3  17      107.06     -298.06    477.07 o 
   0   3  17      630.50      660.41    494.01 o 
   1   3  17      135.26      208.52    427.80 o 
   2   3  17     3042.07     2803.10    439.30 o 
   3   3  17      180.89      397.45    911.12 o 
   4   3  17       39.34      120.83    271.86 o 
   5   3  17      405.37      332.03    386.66 o 
 -10   4  17      252.20      719.52    323.79 o 
  -9   4  17      757.39     1036.24    353.70 o 
  -8   4  17     1986.65     2434.35    322.43 o 
  -7   4  17      971.94      894.60    337.56 o 
  -6   4  17     1164.05     1594.58    311.37 o 
  -5   4  17       28.16     -222.36    222.36 o 
  -4   4  17        1.48      336.87    277.78 o 
  -3   4  17        9.62     -319.74    319.74 o 
  -2   4  17     1095.24      595.12    281.37 o 
  -1   4  17     2260.62     2043.60    489.37 o 
   0   4  17     1404.08     2244.29    422.16 o 
   1   4  17     2499.79     2686.59    397.44 o 
   2   4  17       18.03      607.66    343.12 o 
   3   4  17      358.30       60.84    767.09 o 
   4   4  17     1109.37     1853.66    714.95 o 
   5   4  17      138.72     -135.44    400.17 o 
 -10   5  17     1005.30      540.22    505.87 o 
  -9   5  17     3435.42     3555.24    373.71 o 
  -8   5  17     3721.76     3946.67    563.51 o 
  -7   5  17       92.51     -218.27    338.32 o 
  -6   5  17     1357.35     1490.32    283.67 o 
  -5   5  17      463.74      487.81    254.05 o 
  -4   5  17       21.59      201.47    280.29 o 
  -3   5  17     1173.00     1264.54    256.15 o 
  -2   5  17     1084.44      629.19    348.57 o 
  -1   5  17     2743.65     3555.98    414.34 o 
   0   5  17      856.96      912.38    458.17 o 
   1   5  17     1050.05     1677.46    391.28 o 
   2   5  17        0.60      241.42    449.41 o 
   3   5  17     4289.13     5726.12    496.17 o 
   4   5  17       36.72       46.87    418.19 o 
 -10   6  17     1589.82     1802.85    476.74 o 
  -9   6  17      201.82     -222.24    445.33 o 
  -8   6  17     4833.74     5373.36    417.81 o 
  -7   6  17      103.82      -40.11    270.68 o 
  -6   6  17        3.97      261.11    227.63 o 
  -5   6  17      559.54      789.61    314.00 o 
  -4   6  17     1738.12     2321.01    308.13 o 
  -3   6  17      485.39      537.35    269.12 o 
  -2   6  17     2119.85     1750.08    314.62 o 
  -1   6  17      249.72      891.58    358.31 o 
   0   6  17      752.89     1160.43    381.38 o 
   1   6  17      299.64      427.32    344.04 o 
   2   6  17       26.83       53.46    352.34 o 
   3   6  17     1691.61     1788.87    648.68 o 
   4   6  17     1690.03      831.81    477.60 o 
  -9   7  17      312.20      672.70    405.08 o 
  -8   7  17      370.35      131.80    388.70 o 
  -7   7  17       45.77      453.46    320.57 o 
  -6   7  17      169.90      168.48    249.58 o 
  -5   7  17      312.64      790.25    293.17 o 
  -4   7  17        0.28      595.41    291.70 o 
  -3   7  17     5471.17     5638.34    393.20 o 
  -2   7  17       38.13      419.27    248.65 o 
  -1   7  17     3195.65     3557.28    388.43 o 
   0   7  17     2637.13     3493.91    396.53 o 
   1   7  17      323.32      -56.21    268.06 o 
   2   7  17     2719.94     2972.20    490.27 o 
   3   7  17      918.90     1429.80    448.74 o 
  -8   8  17       86.05      116.52    559.65 o 
  -7   8  17      522.94      931.55    702.53 o 
  -6   8  17     4589.60     4574.60    449.80 o 
  -5   8  17      258.85      406.61    249.09 o 
  -4   8  17     3382.70     3845.28    445.32 o 
  -3   8  17      224.29     -200.69    287.12 o 
  -2   8  17     2106.12     1517.08    322.31 o 
  -1   8  17     1749.86     1732.21    447.30 o 
   0   8  17      648.42      380.61    458.82 o 
   1   8  17     1084.34     1393.58    845.30 o 
   2   8  17      432.31      140.71    325.92 o 
   3   8  17       69.73      642.57    479.29 o 
  -7   9  17       22.21      -25.76    359.08 o 
  -6   9  17     1083.37     1695.82    462.08 o 
  -5   9  17     1052.10     1370.92    387.15 o 
  -4   9  17        0.91      669.96    355.49 o 
  -3   9  17      842.68     1737.55    496.80 o 
  -2   9  17      261.57      784.84    323.98 o 
  -1   9  17        0.81       96.01    313.32 o 
   0   9  17       48.59     -168.24    815.32 o 
   1   9  17      166.54     -151.51    429.55 o 
   2   9  17      181.71      308.49    426.04 o 
  -6  10  17      259.85       66.30    388.69 o 
  -5  10  17      327.95      202.24    310.55 o 
  -4  10  17      238.98      443.79    368.47 o 
  -3  10  17       76.20       12.48    535.94 o 
  -2  10  17      140.45      104.58    532.05 o 
  -1  10  17      178.62      647.79    370.34 o 
   0  10  17      146.38       27.19    353.22 o 
   1  10  17      654.62     1535.41    554.44 o 
  -4  11  17      106.07      143.44    314.04 o 
  -3  11  17       85.01     -342.02    342.02 o 
  -2  11  17       31.63      103.82    346.66 o 
  -1  11  17      490.61      100.55    378.85 o 
 -10   0  18     3295.95     4584.09   1369.29 o 
  -8   0  18    20850.70    24519.90   1414.33 o 
  -6   0  18     4827.04     4169.27    579.70 o 
  -4   0  18       91.51      484.89    633.48 o 
  -2   0  18      426.91      964.56    461.43 o 
   0   0  18      185.83     -372.79    418.41 o 
   2   0  18      506.20       45.62    750.80 o 
   4   0  18     7126.20     6883.15   1006.93 o 
 -10   1  18      453.10     1601.14    445.32 o 
  -9   1  18      181.62       32.49    326.05 o 
  -8   1  18      614.61      513.19    351.47 o 
  -7   1  18      239.09      322.73    305.90 o 
  -6   1  18      846.55      763.19    505.71 o 
  -5   1  18      201.46      649.51    354.91 o 
  -4   1  18     3690.50     4287.39    560.11 o 
  -3   1  18     1023.42     1196.30    447.74 o 
  -2   1  18      724.35      231.83    445.62 o 
  -1   1  18     3293.35     3563.91    545.72 o 
   0   1  18      183.13     1177.63    486.19 o 
   1   1  18        9.67     -380.56    454.85 o 
   2   1  18     1278.34     1762.62    448.34 o 
   3   1  18      512.59     1242.88    459.63 o 
   4   1  18       46.44      190.33    424.07 o 
 -10   2  18      681.54      910.08    404.27 o 
  -9   2  18     1601.85     1369.15    421.64 o 
  -8   2  18      960.12      828.03    365.00 o 
  -7   2  18     3552.74     3160.68    405.37 o 
  -6   2  18      624.34      844.14    264.76 o 
  -5   2  18     1564.41      917.60    309.58 o 
  -4   2  18       11.90       15.98    312.04 o 
  -3   2  18      178.00      250.98    433.15 o 
  -2   2  18       98.58      384.98    352.44 o 
  -1   2  18      586.78     -169.29    432.52 o 
   0   2  18       27.56      747.76    443.26 o 
   1   2  18      105.40      -23.10    603.50 o 
   2   2  18       54.11      180.52    418.60 o 
   3   2  18      767.79       22.71    732.30 o 
  -9   3  18       15.31     -167.87    374.88 o 
  -8   3  18       16.94      747.72    317.88 o 
  -7   3  18       14.68       20.72    311.69 o 
  -6   3  18     2212.95     2374.54    370.34 o 
  -5   3  18      346.22      141.31    224.57 o 
  -4   3  18     4405.89     4876.57    682.43 o 
  -3   3  18      777.09      352.27    348.81 o 
  -2   3  18      536.46      991.37    688.23 o 
  -1   3  18      157.57      -31.68    433.57 o 
   0   3  18       80.95     -266.87    561.79 o 
   1   3  18       97.41      136.63    678.45 o 
   2   3  18      478.73      148.27    442.33 o 
   3   3  18      198.22      -88.68    391.07 o 
  -9   4  18       63.24      684.21    517.76 o 
  -8   4  18     1957.39     1839.11    337.19 o 
  -7   4  18      700.91      600.52    349.46 o 
  -6   4  18      909.58      491.35    349.19 o 
  -5   4  18       12.37       90.92    288.98 o 
  -4   4  18      120.13      287.39    271.34 o 
  -3   4  18      876.90     1263.50    530.51 o 
  -2   4  18       61.50      194.22    642.61 o 
  -1   4  18       24.95      190.32    440.57 o 
   0   4  18        1.57      427.54    626.97 o 
   1   4  18      378.84      280.57    521.39 o 
   2   4  18        1.71     1283.28    400.78 o 
   3   4  18      351.62     -107.50    602.95 o 
  -9   5  18      259.22       30.76    448.74 o 
  -8   5  18      112.26     -120.80    340.88 o 
  -7   5  18       37.70      188.92    316.01 o 
  -6   5  18      310.33      678.83    295.86 o 
  -5   5  18      238.43     -166.19    306.81 o 
  -4   5  18       57.85      521.06    314.90 o 
  -3   5  18       37.42     -243.79    341.10 o 
  -2   5  18      180.12     -168.40    366.40 o 
  -1   5  18      135.38      373.18    698.01 o 
   0   5  18      133.39      929.37    696.05 o 
   1   5  18       34.08       84.29    501.14 o 
   2   5  18       97.32      466.30    472.55 o 
   3   5  18       42.07     -154.11    385.95 o 
  -8   6  18       19.54      234.66    466.69 o 
  -7   6  18      396.03      -73.67    495.93 o 
  -6   6  18        5.84     -411.99    411.99 o 
  -5   6  18      169.73      161.25    313.82 o 
  -4   6  18        6.46       30.89    272.49 o 
  -3   6  18       92.51      448.85    319.28 o 
  -2   6  18       20.39      -93.03    377.95 o 
  -1   6  18        2.52      189.36   1061.67 o 
   0   6  18       67.70       57.32    485.23 o 
   1   6  18       18.84      367.58    692.14 o 
   2   6  18       84.68     -438.41    533.55 o 
  -7   7  18       23.71      492.68    428.49 o 
  -6   7  18        5.19       89.04    410.18 o 
  -5   7  18       99.31     -373.05    373.05 o 
  -4   7  18       70.80     -177.31    378.02 o 
  -3   7  18       12.03     -131.23    463.09 o 
  -2   7  18       36.88      668.27    799.02 o 
  -1   7  18      214.02      394.37    503.61 o 
   0   7  18       84.79      225.18    393.12 o 
   1   7  18      101.14      384.53    465.08 o 
  -6   8  18       34.04     -422.44    422.44 o 
  -5   8  18       36.21     -412.31    412.31 o 
  -4   8  18      352.14      716.59    415.27 o 
  -3   8  18       32.87      212.81    635.27 o 
  -2   8  18      382.08      369.56    831.83 o 
  -1   8  18        0.53     -251.57    696.05 o 
   0   8  18       35.09     -277.18    410.08 o 
  -5   9  18      203.60      361.73    408.74 o 
  -4   9  18      499.22     1034.00    416.79 o 
  -3   9  18      145.22      -80.44    406.86 o 
  -2   9  18       17.65       -1.07    903.30 o 
  -1   9  18      409.93      485.44    491.06 o 
  -7   0  19      284.56      838.91    549.14 o 
  -5   0  19      889.98     -523.04    523.04 o 
  -3   0  19      259.73      500.53    726.03 o 
  -1   0  19       18.53     -779.47    779.47 o 
   1   0  19        1.79      -15.64    570.92 o 
  -8   1  19      241.24      542.45    478.63 o 
  -7   1  19        0.34     -138.58    421.75 o 
  -6   1  19        1.20      -85.46    232.54 o 
  -5   1  19       22.86     -275.93    275.93 o 
  -4   1  19        6.00     1108.82    519.87 o 
  -3   1  19        5.23     -780.12    780.12 o 
  -2   1  19      134.25     -129.36    591.77 o 
  -1   1  19       24.18    -1030.51   1306.72 o 
   0   1  19       33.39     -409.49    430.08 o 
   1   1  19       10.39     -177.94    546.73 o 
   2   1  19      213.46      628.19    461.27 o 
  -8   2  19      637.82      389.86    538.30 o 
  -7   2  19      266.54     -107.17    332.50 o 
  -6   2  19      222.22      614.50    310.01 o 
  -5   2  19        1.07     -119.14    364.43 o 
  -4   2  19       11.44     -339.50    339.50 o 
  -3   2  19     1063.04       84.98    918.94 o 
  -2   2  19       39.32      252.96    957.39 o 
  -1   2  19     1101.92      571.60    591.12 o 
   0   2  19       35.87     -152.30    455.56 o 
   1   2  19       42.87     -170.05    592.42 o 
   2   2  19       66.64      490.10    829.00 o 
  -8   3  19      189.97       35.09    426.73 o 
  -7   3  19        7.03     -385.21    385.21 o 
  -6   3  19     4120.58     3681.58    427.35 o 
  -5   3  19      122.46      -65.53    452.90 o 
  -4   3  19     6671.74     6086.53    520.37 o 
  -3   3  19      177.76     -528.34    528.34 o 
  -2   3  19      890.35      148.59    761.22 o 
  -1   3  19      358.14      470.79    425.60 o 
   0   3  19       30.30      521.39    578.74 o 
   1   3  19       54.44     -526.67    526.67 o 
  -7   4  19     1199.08     1384.92    500.83 o 
  -6   4  19     2601.52     2584.91    387.85 o 
  -5   4  19      298.32      316.36    451.27 o 
  -4   4  19      152.73      202.84    418.82 o 
  -3   4  19     2058.04     2846.99    549.90 o 
  -2   4  19      176.39     1352.17    526.80 o 
  -1   4  19      674.84      804.08    535.50 o 
   0   4  19      152.02      724.46   1321.71 o 
   1   4  19      310.46     1147.62    533.77 o 
  -7   5  19      121.78      -27.33    298.79 o 
  -6   5  19      639.16       79.22    341.83 o 
  -5   5  19     1991.74     2153.46    466.01 o 
  -4   5  19       10.81      136.77    423.00 o 
  -3   5  19      307.23     -430.18    433.27 o 
  -2   5  19      172.19      716.64    787.94 o 
  -1   5  19       47.71     -548.70    548.70 o 
   0   5  19        7.75      623.91    549.31 o 
  -6   6  19     3322.51     3065.30    735.62 o 
  -5   6  19       17.72       29.37    421.83 o 
  -4   6  19       67.20      193.18    366.77 o 
  -3   6  19      273.21     -418.74    418.74 o 
  -2   6  19      134.75     -168.15    515.36 o 
  -1   6  19     1792.77     1651.48    780.78 o 
  -4   7  19     6204.68     6685.72    579.91 o 
  -3   7  19      215.43      359.06    426.44 o 
  -2   7  19     1351.67     1088.39    753.40 o 
  -4   0  20     1603.50      943.71    806.84 o 
  -2   0  20     1617.28     2879.35    918.94 o 
  -5   1  20     2496.28     3164.59    387.81 o 
  -4   1  20     3364.84     3302.02    634.35 o 
  -3   1  20     1169.76     1247.64    622.40 o 
  -2   1  20      441.59     1425.73    597.40 o 
  -5   2  20      183.29     -372.04    404.09 o 
  -4   2  20      223.63      127.87    447.35 o 
  -3   2  20     4114.55     4200.56    700.17 o 
  -2   2  20       11.01      229.37    799.68 o 
  -4   3  20     3230.50     3486.13    490.60 o 
  -3   3  20       10.11       15.64    596.99 o 
                                                 
